# Supplementary material for: Mantle upwelling at Afar triple junction shaped by overriding plate dynamics
Source: Nat Geosci. 2025 Jun 25;18(7):661–9. doi: 10.1038/s41561-025-01717-0 (PMC12245717; doi:10.1038/s41561-025-01717-0)
Supplement: Supplementary file 2 — Data used in the study, statistical source data. [file 41561_2025_1717_MOESM2_ESM.xlsx]

## Sheet: ReadMe
This data is associated with the paper by Watts et al. 'Mantle upwelling at Afar triple junction shaped by overriding plate dynamics'. If using this data please cite the paper.
Tab	Explanation
Data Refs	This sheet contains the list of all samples used, the logitude and latitude of each sample and where the data was originated from. If a paper or GeoROC is stated (under column header Data Origin), then please refer to ReferencesFull tab to find the full citation. For the GeoROC samples the number linked to the reference is provided in square brackest ([]) after the Sample ID. All samples with 'Th…
DataMatlabReady	This is the data that was uploaded into the Matlab script for the regular models.
DataUncertanitiesMatlabReady	This is the data that was uploaded into the Matlab script for the uncertainty analysis. Columns with Er on the end are the uncertainty associated with that specific data.
TraceElementData	This is the raw trace element data that was obtained through the analyses carried out at the University of Southampton as part of this study. See the Methods section of the manuscript for details on sample preparation and analytical methods
RadiogenicData	This is the radiogenic isotope data (87/86Sr, 143Nd/144Nd, 206Pb/204Pb, 207Pb/204Pb and 208Pb/204Pb) that was obtained through the analyses carried out at the University of Southampton as part of this study. See the Methods section of the manuscript for details on sample preparation and analytical methods
ReferencesFull	This sheet contains the list of references of the origins of the previously published data within this study.

## Sheet: DataRefs
Sample	Longitude	Latitude	Data Origin	Volcano/Volcanic Segment
D152	40.5694	13.7295	Watts et al., 2023	Erta Ale Volcanic Segment
G43	40.4201	13.8385	Watts et al., 2023	Erta Ale Volcanic Segment
G66	40.4486	13.6815	Watts et al., 2023	Erta Ale Volcanic Segment
G65	40.4666	13.6544	Watts et al., 2023	Erta Ale Volcanic Segment
D156	40.5727	13.7069	Watts et al., 2023	Erta Ale Volcanic Segment
M6	40.5526	13.7263	Watts et al., 2023	Erta Ale Volcanic Segment
M7	40.5562	13.7251	Watts et al., 2023	Erta Ale Volcanic Segment
D15	40.5104	13.8384	Watts et al., 2023	Erta Ale Volcanic Segment
F60	40.5332	13.7992	Watts et al., 2023	Erta Ale Volcanic Segment
CH21	40.4648	13.8438	Watts et al., 2023	Erta Ale Volcanic Segment
CH22	40.4656	13.8416	Watts et al., 2023	Erta Ale Volcanic Segment
F49	40.4658	13.9039	Watts et al., 2023	Erta Ale Volcanic Segment
D2	40.5295	13.925	Watts et al., 2023	Erta Ale Volcanic Segment
D7	40.5407	13.9087	Watts et al., 2023	Erta Ale Volcanic Segment
D8	40.5589	13.9215	Watts et al., 2023	Erta Ale Volcanic Segment
D141	40.5932	13.7005	Watts et al., 2023	Erta Ale Volcanic Segment
CH20	40.4826	13.8388	Watts et al., 2023	Erta Ale Volcanic Segment
D137	40.6178	13.7133	Watts et al., 2023	Erta Ale Volcanic Segment
D138	40.6209	13.7075	Watts et al., 2023	Erta Ale Volcanic Segment
D140	40.6253	13.7135	Watts et al., 2023	Erta Ale Volcanic Segment
D143	40.5963	13.7069	Watts et al., 2023	Erta Ale Volcanic Segment
D147	40.5843	13.7509	Watts et al., 2023	Erta Ale Volcanic Segment
D148	40.5802	13.7452	Watts et al., 2023	Erta Ale Volcanic Segment
F59	40.5495	13.7947	Watts et al., 2023	Erta Ale Volcanic Segment
CH23	40.4348	13.8461	Watts et al., 2023	Erta Ale Volcanic Segment
F54	40.5009	13.8138	Watts et al., 2023	Erta Ale Volcanic Segment
F55	40.4985	13.8178	Watts et al., 2023	Erta Ale Volcanic Segment
D149	40.5765	13.7513	Watts et al., 2023	Erta Ale Volcanic Segment
D150	40.5756	13.7483	Watts et al., 2023	Erta Ale Volcanic Segment
D153	40.5698	13.7328	Watts et al., 2023	Erta Ale Volcanic Segment
ABEK	39.51	8.64	This study	Boset Bericha
WE15	39.5	8.64	This study	Boset Bericha
WE16	39.55	8.66	This study	Boset Bericha
WE2	39.51	8.7	This study	Boset Bericha
WE3	39.54	8.69	This study	Boset Bericha
WE5ab	39.54	8.68	This study	Boset Bericha
WP103	39.53	8.65	This study	Boset Bericha
WP104	39.54	8.64	This study	Boset Bericha
WP106	39.54	8.64	This study	Boset Bericha
WP108	39.54	8.63	This study	Boset Bericha
WP109	39.54	8.63	This study	Boset Bericha
WP11	39.47	8.61	This study	Boset Bericha
WP110	39.55	8.63	This study	Boset Bericha
WP111	39.47	8.61	This study	Boset Bericha
WP113a	39.48	8.6	This study	Boset Bericha
WP113b	39.48	8.6	This study	Boset Bericha
WP114f	39.48	8.6	This study	Boset Bericha
WP114L	39.48	8.6	This study	Boset Bericha
WP115bb	39.47	8.6	This study	Boset Bericha
WP115bs	39.47	8.6	This study	Boset Bericha
WP115yp	39.47	8.6	This study	Boset Bericha
WP116	39.48	8.61	This study	Boset Bericha
WP118	39.45	8.64	This study	Boset Bericha
WP119	39.45	8.64	This study	Boset Bericha
WP120	39.46	8.67	This study	Boset Bericha
WP136	39.46	8.5	This study	Boset Bericha
WP141	39.46	8.5	This study	Boset Bericha
WP179	39.5	8.58	This study	Boset Bericha
WP181	39.5	8.58	This study	Boset Bericha
WP182	39.5	8.58	This study	Boset Bericha
WP183	39.5	8.58	This study	Boset Bericha
WP184	39.5	8.59	This study	Boset Bericha
WP31	39.54	8.67	This study	Boset Bericha
WP44	39.54	8.66	This study	Boset Bericha
WP45	39.51	8.66	This study	Boset Bericha
WP55	39.49	8.67	This study	Boset Bericha
WP62	39.51	8.64	This study	Boset Bericha
WP64	39.52	8.64	This study	Boset Bericha
WP66	39.52	8.64	This study	Boset Bericha
WP68	39.51	8.64	This study	Boset Bericha
WP78	39.51	8.6	This study	Boset Bericha
WP80	39.51	8.61	This study	Boset Bericha
WP82	39.5	8.6	This study	Boset Bericha
WP84	39.48	8.61	This study	Boset Bericha
WP85	39.47	8.64	This study	Boset Bericha
WP87	39.6	8.58	This study	Boset Bericha
WP89	39.58	8.56	This study	Boset Bericha
WP90	39.56	8.52	This study	Boset Bericha
WP91	39.54	8.5	This study	Boset Bericha
WP92	39.53	8.49	This study	Boset Bericha
WP93	39.48	8.48	This study	Boset Bericha
WP96	39.53	8.65	This study	Boset Bericha
H12	40.62	10.07	This study	Adda'do Magmatic Segment
H13	40.64	10.11	This study	Adda'do Magmatic Segment
H14	40.64	10.13	This study	Adda'do Magmatic Segment
H15	40.66	10.18	This study	Adda'do Magmatic Segment
H17	40.68	10.17	This study	Adda'do Magmatic Segment
H18A	40.69	10.17	This study	Adda'do Magmatic Segment
H18B	40.69	10.17	This study	Adda'do Magmatic Segment
H23	40.73	10.05	This study	Adda'do Magmatic Segment
H24	40.78	9.97	This study	Adda'do Magmatic Segment
H25	40.87	9.94	This study	Adda'do Magmatic Segment
H29	40.9	9.9	This study	Adda'do Magmatic Segment
H32a	40.9	9.9	This study	Adda'do Magmatic Segment
H32b	40.9	9.9	This study	Adda'do Magmatic Segment
H345	41.02	10.67	This study	Adda'do Magmatic Segment
H35	40.9	9.9	This study	Adda'do Magmatic Segment
H350	41.02	10.67	This study	Adda'do Magmatic Segment
H352	41.04	10.67	This study	Adda'do Magmatic Segment
H354	41.04	10.67	This study	Adda'do Magmatic Segment
H355	41.05	10.67	This study	Adda'do Magmatic Segment
H358	41.06	10.65	This study	Adda'do Magmatic Segment
H36	40.89	9.9	This study	Adda'do Magmatic Segment
H360	41.04	10.61	This study	Adda'do Magmatic Segment
H363	41.06	10.6	This study	Adda'do Magmatic Segment
H368	41.03	10.59	This study	Adda'do Magmatic Segment
H374	41.04	10.58	This study	Adda'do Magmatic Segment
H376	41.03	10.56	This study	Adda'do Magmatic Segment
H377	41.03	10.55	This study	Adda'do Magmatic Segment
H381	41.01	10.56	This study	Adda'do Magmatic Segment
H385	41	10.53	This study	Adda'do Magmatic Segment
H387	40.97	10.54	This study	Adda'do Magmatic Segment
H398	41.04	10.52	This study	Adda'do Magmatic Segment
H399	41.04	10.52	This study	Adda'do Magmatic Segment
H402	41.1	10.61	This study	Adda'do Magmatic Segment
H43	40.95	10.06	This study	Adda'do Magmatic Segment
H46	40.87	10.07	This study	Adda'do Magmatic Segment
H47	40.86	10.07	This study	Adda'do Magmatic Segment
H48	40.84	10.06	This study	Adda'do Magmatic Segment
H50	40.82	10.06	This study	Adda'do Magmatic Segment
H52	40.85	10.07	This study	Adda'do Magmatic Segment
H53	40.89	10.13	This study	Adda'do Magmatic Segment
H54	40.84	10.13	This study	Adda'do Magmatic Segment
H57	40.69	10.09	This study	Adda'do Magmatic Segment
H59a	40.69	10.13	This study	Adda'do Magmatic Segment
H59b	40.69	10.13	This study	Adda'do Magmatic Segment
H9	40.55	9.98	This study	Adda'do Magmatic Segment
RV 165	37.574	5.964	This study	Northern Lake Abaya Volcanic Field
RV 197	37.936	6.709	This study	Northern Lake Abaya Volcanic Field
RV 351	39.18	8.05	This study	Bora-Bericha-Tullu Moye
RV 73	38.905	7.874	This study	East Ziway
H146	41.672	11.3074	This study	Dama Ale
H139	41.6809	11.3003	This study	Dama Ale
H164	41.66	11.23	This study	Dama Ale
H153	41.57	11.28	This study	Dama Ale
H244	41.61	11.31	This study	Dama Ale
H178	41.63	11.27	This study	Dama Ale
H137	41.65	11.28	This study	Dama Ale
H107	41.62	11.33	This study	Dama Ale
H208	41.64	11.29	This study	Dama Ale
S163	41.18	11.87	This study	Dabbahu Volcanic Segment
S144	41.0671	11.8482	This study	Dabbahu Volcanic Segment
S119	41.0051	11.938	This study	Dabbahu Volcanic Segment
C329	41.0893	12.5908	This study	Alayta Volcanic Segment
C350	41.2142	12.4867	This study	Alayta Volcanic Segment
C380	41.2719	12.5163	This study	Alayta Volcanic Segment
C382	41.2706	12.5259	This study	Alayta Volcanic Segment
C476	41.5894	12.6423	This study	Unknown
C478	41.6165	12.6599	This study	Unknown
S49	40.388	12.6557	This study	Dabbahu Volcanic Segment
G482	40.5658	12.7258	This study	Dabbahu Volcanic Segment
D51	40.8129	13.0546	This study	Alayta Volcanic Segment
C156	40.9127	13.1086	This study	Alayta Volcanic Segment
C127	40.8564	13.1011	This study	Alayta Volcanic Segment
F116	41.0451	13.2675	This study	Tat Ali Volcanic Segment
D158	41.0821	13.2474	This study	Tat Ali Volcanic Segment
F139	41.0254	13.3008	This study	Tat Ali Volcanic Segment
G538	40.1244	12.3519	This study	Dabbahu Volcanic Segment
S5	40.3644	12.3918	This study	Dabbahu Volcanic Segment
S202	40.8532	11.9863	This study	Dabbahu Volcanic Segment
S203	40.8525	11.9821	This study	Dabbahu Volcanic Segment
s_01 11 [21950]	40.36	12.4	GeoROC	Dabbahu Volcanic Segment
s_0402 [21997] / s_04 02 [21950]	40.31	12.42	GeoROC	Dabbahu Volcanic Segment
s_1023 [10544]	39.95	9.14	GeoROC	Fentale
s_1027 [10544]	40.2	9.48	GeoROC	Dofan
s_1035 [10544]	39.68	8.8	GeoROC	Kone
s_1036 [10544]	39.71	8.84	GeoROC	Kone
s_1037 [10544]	39.75	8.86	GeoROC	Kone
s_2007 [21997]	40.65	12.26	GeoROC	Dabbahu Volcanic Segment
s_2009 [21997]	40.65	12.26	GeoROC	Dabbahu Volcanic Segment
s_2609 [21997] / s_26 09 [21950]	40.29	12.38	GeoROC	Dabbahu Volcanic Segment
s_2802 [21997]	40.59	12.4	GeoROC	Dabbahu Volcanic Segment
s_2805 [21997]	40.59	12.39	GeoROC	Dabbahu Volcanic Segment
s_29 09 [21950]	40.29	12.42	GeoROC	Dabbahu Volcanic Segment
s_2909 [21997]	40.29	12.42	GeoROC	Dabbahu Volcanic Segment
s_2910 [21997]	40.29	12.42	GeoROC	Dabbahu Volcanic Segment
s_2911 [21997] / s_29 11 [21950]	40.29	12.43	GeoROC	Dabbahu Volcanic Segment
s_3016 [21997]	40.31	12.41	GeoROC	Dabbahu Volcanic Segment
s_BADI05 [21997] / s_BADI 05 [21950]	40.33	12.38	GeoROC	Dabbahu Volcanic Segment
s_DJ54H [14104]	43.0918	11.5758	GeoROC	Gulf of Aden
s_DJ54H_RESIDUE [14104]	43.0918	11.5758	GeoROC	Gulf of Aden
s_DJ57_RESIDUE [14104]	43.0894	11.5608	GeoROC	Gulf of Aden
s_DJ58_RESIDUE [14104]	43.0944	11.5582	GeoROC	Gulf of Aden
s_DJ59_RESIDUE [14104]	43.0974	11.5509	GeoROC	Gulf of Aden
s_DZ-1009 [8669]	39.15	8.59	GeoROC	Bishoftu Volcanic Field
s_E01-32 [10544]	40.1	8.88	GeoROC	Fentale
s_E99-2 [10544]	39.84	8.92	GeoROC	Fentale
s_EC96-1 [9751]	39.9647	14.8661	GeoROC	Alid
s_EC96-14 [9751]	39.9186	14.8689	GeoROC	Alid
s_EC96-21 [9751]	39.9128	14.8703	GeoROC	Alid
s_EC96-3 [9751]	39.97	14.9	GeoROC	Alid
s_EC96-36 [9751]	39.9372	14.8789	GeoROC	Alid
s_EC96-42 [9751]	39.8747	14.8567	GeoROC	Alid
s_ED96-1 [9751]	39.9006	14.8917	GeoROC	Alid
s_ED96-3 [9751]	39.9386	14.9033	GeoROC	Alid
s_ED96-6 [9751]	39.9167	14.8817	GeoROC	Alid
s_ED96-7 [9751]	39.9422	14.9178	GeoROC	Alid
s_ED96-9 [9751]	39.935	14.8569	GeoROC	Alid
s_ELL96-11 [9751]	39.9	14.8	GeoROC	Alid
s_ER02 [20224]	40.3694	13.9503	GeoROC	Gada Ale
s_ER06 [20224]	40.4364	13.9111	GeoROC	Gada Ale
s_ER16 [20224]	40.475	13.8167	GeoROC	Erta Ale Volcanic Segment
s_ER20 [20224]	40.5411	13.5903	GeoROC	Erta Ale Volcanic Segment
s_ER22 [20224]	40.5892	13.5742	GeoROC	Erta Ale Volcanic Segment
s_ER24 [20224]	40.5286	13.7364	GeoROC	Erta Ale Volcanic Segment
s_ER26 [20224]	40.5539	13.7211	GeoROC	Erta Ale Volcanic Segment
s_ER29 [20224]	40.67	13.6	GeoROC	Erta Ale Volcanic Segment
s_ER33 [20224]	40.5069	13.5619	GeoROC	Erta Ale Volcanic Segment
s_ER35 [20224]	40.6231	13.4006	GeoROC	Erta Ale Volcanic Segment
s_ER41 [20224]	40.85	13.2725	GeoROC	Erta Ale Volcanic Segment
s_ER44B [20224]	40.9361	13.1106	GeoROC	Alayta Volcanic Segment
s_ES96-3 [9751]	39.9213	14.8667	GeoROC	Alid
s_ES96-9 [9751]	39.9064	14.8364	GeoROC	Alid
s_FN 11B [18206]	39.9	8.97	GeoROC	Fentale
s_FN 15B [18206]	39.9	8.97	GeoROC	Fentale
s_FN 31A [18206]	39.9	8.97	GeoROC	Fentale
s_FN 39A [18206]	39.9	8.97	GeoROC	Fentale
s_FN 39A BLOB [18206]	39.9	8.97	GeoROC	Fentale
s_GT103 [7690]	40.9523	11.9714	GeoROC	Dabbahu Volcanic Segment
s_GT48 [7690]	41.0681	11.9302	GeoROC	Dabbahu Volcanic Segment
s_GT61 [7690]	40.8939	11.8579	GeoROC	Dabbahu Volcanic Segment
s_GT62 [7690]	40.8861	11.8529	GeoROC	Dabbahu Volcanic Segment
s_GT63 [7690]	40.8762	11.8448	GeoROC	Dabbahu Volcanic Segment
s_GT69 [7690]	41.0313	11.9341	GeoROC	Dabbahu Volcanic Segment
s_HSRVR010 [20042]	38.3787	7.24828	GeoROC	Corbetti
s_HSRVR036 [20042]	38.4469	7.14932	GeoROC	Corbetti
s_HSRVR068 [20042]	38.4557	7.24633	GeoROC	Corbetti
s_HSRVR071 [20042]	38.3792	7.20119	GeoROC	Corbetti
s_K765 [2853]	40	12	GeoROC	Groppo
s_KO-4B [10544]	39.71	8.84	GeoROC	Kone
s_N-01 [10544]	39.33	8.39	GeoROC	Gedemsa
s_N-09 [10544]	39.5	8.26	GeoROC	Gedemsa
s_N-12 [10544]	39.41	8.28	GeoROC	Gedemsa
s_N-15 [10544]	39.63	8.78	GeoROC	Kone
s_N-18 [10544]	39.83	8.91	GeoROC	Fentale
s_N-20 [10544]	39.69	8.83	GeoROC	Kone
s_N-21 [10544]	39.68	8.78	GeoROC	Kone
s_N-22 [10544]	39.68	8.72	GeoROC	Kone
s_PG55-AE2 [2852]	42.45	12.3472	GeoROC	Mousa Alli
s_PP693 [2852]	42.3967	12.3689	GeoROC	Mousa Alli
s_PP748 [2852]	42.4258	12.4564	GeoROC	Mousa Alli
s_PP749 [2852]	42.4253	12.4592	GeoROC	Mousa Alli
s_PV231 [2852]	42.3708	12.4028	GeoROC	Mousa Alli
s_PV239 [2852]	42.3917	12.4222	GeoROC	Mousa Alli
s_PV243 [2852]	42.3667	12.4125	GeoROC	Mousa Alli
s_PV246 [2852]	42.3583	12.4	GeoROC	Mousa Alli
s_S101 [7690]	40.9253	11.9692	GeoROC	Dabbahu Volcanic Segment
s_S202 [7690]	40.868	11.994	GeoROC	Dabbahu Volcanic Segment
s_S68 [7690] / s_S 68 [8592]	40.8279	11.8489	GeoROC	Dabbahu Volcanic Segment
s_SA01 [21997]	40.6	12.41	GeoROC	Dabbahu Volcanic Segment
s_SA02 [21997]	40.58	12.41	GeoROC	Dabbahu Volcanic Segment
s_SA04 [21997]	40.6	12.42	GeoROC	Dabbahu Volcanic Segment
s_SA05 [21997]	40.6	12.42	GeoROC	Dabbahu Volcanic Segment
s_WFB-1026 [15821]	40.2	9.48	GeoROC	Dofan
V3307 47D1	44.83	12.07	Schilling et al., 1992	Gulf of Aden
V3307 48D1	45.21	12.04	Schilling et al., 1992	Gulf of Aden
V3307 48D2	45.21	12.04	Schilling et al., 1992	Gulf of Aden
V3307 49D1	45.21	12.04	Schilling et al., 1992	Gulf of Aden
V3307 49D3	45.21	12.04	Schilling et al., 1992	Gulf of Aden
V3307 50D1	45.85	12.1	Schilling et al., 1992	Gulf of Aden
V3307 51D1	46.29	12.16	Schilling et al., 1992	Gulf of Aden
V3307 52D1	46.71	12.27	Schilling et al., 1992	Gulf of Aden
V3307 53D1	47.1	12.42	Schilling et al., 1992	Gulf of Aden
V3307 54D1	47.25	12.42	Schilling et al., 1992	Gulf of Aden
V3307 55D2	47.84	12.47	Schilling et al., 1992	Gulf of Aden
DIS1967-6243	47.65	12.55	Schilling et al., 1992	Gulf of Aden
VEM0033-7-056-001	48.27	12.65	Schilling et al., 1992	Gulf of Aden
VEM0033-6-039-001	48.49	12.75	Schilling et al., 1992	Gulf of Aden
VEM0033-7-057-001	48.99	12.9	Schilling et al., 1992	Gulf of Aden
VEM0033-7-058-001	49.36	12.9	Schilling et al., 1992	Gulf of Aden
VEM0033-7-059-001	49.39	13.04	Schilling et al., 1992	Gulf of Aden
VEM0033-7-060-001	49.69	13.16	Schilling et al., 1992	Gulf of Aden
VEM0033-7-065-001	51.02	13.21	Schilling et al., 1992	Gulf of Aden
VEM0033-7-061-002	49.97	13.26	Schilling et al., 1992	Gulf of Aden
VEM0033-7-063-003	50.32	13.29	Schilling et al., 1992	Gulf of Aden
VEM0033-7-064-003	50.69	13.34	Schilling et al., 1992	Gulf of Aden
VEM0033-7-062-001	49.81	13.36	Schilling et al., 1992	Gulf of Aden
VEM0033-7-067-001	53.58	14.37	Schilling et al., 1992	Gulf of Aden
VEM0033-7-066-001	52.68	14.39	Schilling et al., 1992	Gulf of Aden
VEM0033-7-069-001	56.42	14.47	Schilling et al., 1992	Gulf of Aden
VEM0033-6-025-001	53.91	14.48	Schilling et al., 1992	Gulf of Aden
VEM0033-6-035-001	52.41	14.65	Schilling et al., 1992	Gulf of Aden
VEM0033-7-068-001	55.71	14.74	Schilling et al., 1992	Gulf of Aden
VEM0033-6-024-001	54.8	14.75	Schilling et al., 1992	Gulf of Aden
6244B	47.458	12.558	Schilling et al., 1992	Gulf of Aden
6245B	47.473	12.553	Schilling et al., 1992	Gulf of Aden
6231B	47.63	12.585	Schilling et al., 1992	Gulf of Aden
6243B	47.66	12.575	Schilling et al., 1992	Gulf of Aden
6221.5A	51.982	14.325	Schilling et al., 1992	Gulf of Aden
6221.1A	51.982	14.325	Schilling et al., 1992	Gulf of Aden

## Sheet: DataMatlabReady
Sample	Rift	Longitude	Latitude	Distance	Pb64	Pb74	Pb84	Nd143_144	Sr86_87	Ce_Pb	La/Sm	deltaNb	Vs_40	Vs_60	Vs_80	Vs_100	Vs_120	Moho
D152	1	40.5694	13.7295	311.421	19.0248	15.5824	38.9849	0.512937	0.703598	42.802	2.1923	0.307126	3.97491	4.09146	4.0652	4.04135	4.06786	16
G43	1	40.4201	13.8385	329.392	19.1574	15.5991	39.1626	0.512902	0.703695	39.8559	2.557	0.297249	3.99122	4.06542	4.04287	4.03164	4.06956	16
G66	1	40.4486	13.6815	312.465	19.1407	15.5943	39.1481	0.512918	0.703715	42.927	2.6044	0.251459	3.9817	4.07054	4.05005	4.03711	4.07215	16
G65	1	40.4666	13.6544	308.888	19.0526	15.5897	39.044	0.512922		39.4258	2.4996	0.274905	3.97732	4.07978	4.0573	4.03952	4.07049	16
D156	1	40.5727	13.7069	308.992	19.0964	15.5911	39.0958	0.512916	0.703599	37.6551	2.4967	0.284053	3.97491	4.09146	4.0652	4.04135	4.06786	16
M6	1	40.5526	13.7263	311.873	19.1334	15.5963	39.1063			37.5971	2.4761	0.311134	3.97491	4.09146	4.0652	4.04135	4.06786	16
M7	1	40.5562	13.7251	311.588	19.3259	15.6028	39.2517		0.703515	40.007	2.5716	0.353995	3.97491	4.09146	4.0652	4.04135	4.06786	16
D15	1	40.5104	13.8384	325.087	19.1886	15.5998	39.1378	0.512908	0.703635	39.483	2.5521	0.29765	3.98503	4.07492	4.05047	4.03408	4.06753	16
F60	1	40.5332	13.7992	320.099	19.2424	15.6	39.1984	0.512899	0.703691	33.287	2.5882	0.290818	3.98503	4.07492	4.05047	4.03408	4.06753	16
CH21	1	40.4648	13.8438	327.762	19.1189	15.5985	39.0907		0.703709	39.1753	2.4332	0.295209	3.98503	4.07492	4.05047	4.03408	4.06753	16
CH22	1	40.4656	13.8416	327.507	18.9051	15.5951	38.8631		0.703629	39.7178	2.4423	0.368206	3.98503	4.07492	4.05047	4.03408	4.06753	16
F49	1	40.4658	13.9039	333.73	19.1921	15.5991	39.143	0.512921		32.7485	2.4936	0.307381	4.00046	4.07045	4.04242	4.02769	4.06442	16
D2	1	40.5295	13.925	332.971	19.186	15.5981	39.141	0.512893	0.703898	42.347	2.2364	0.473442	4.00046	4.07045	4.04242	4.02769	4.06442	16
D7	1	40.5407	13.9087	330.825	19.0639	15.5912	39.0523	0.512907	0.70365	35.5389	2.3157	0.348703	4.00046	4.07045	4.04242	4.02769	4.06442	16
D8	1	40.5589	13.9215	331.319	19.1848	15.6004	39.1426	0.512892	0.703884	29.685	2.5194	0.38275	3.99339	4.08126	4.05069	4.02993	4.06169	16
D141	1	40.5932	13.7005	307.41	19.1108	15.5922	39.0668	0.512903		31.5984	3.6015	0.101382	3.97491	4.09146	4.0652	4.04135	4.06786	16
CH20	1	40.4826	13.8388	326.421	19.1189	15.5971	39.0914	0.512892	0.703841	37.3084	3.6293	0.0972844	3.98503	4.07492	4.05047	4.03408	4.06753	16
D137	1	40.6178	13.7133	307.596	19.0938	15.589	39.0912	0.512903	0.703634	36.0264	3.2007	0.128103	3.97491	4.09146	4.0652	4.04135	4.06786	16
D138	1	40.6209	13.7075	306.867	19.0994	15.5912	39.0974	0.512896		36.6616	3.2817	0.177576	3.97491	4.09146	4.0652	4.04135	4.06786	16
D140	1	40.6253	13.7135	307.274	19.0968	15.5906	39.0957	0.512883	0.703635	35.3562	3.415	0.132703	3.97491	4.09146	4.0652	4.04135	4.06786	16
D143	1	40.5963	13.7069	307.917	19.0996	15.591	39.097	0.512898	0.703634	37.7532	3.3295	0.182663	3.97491	4.09146	4.0652	4.04135	4.06786	16
D147	1	40.5843	13.7509	312.901	19.0751	15.5911	39.0869	0.51289	0.703641	42.8189	2.8963	0.28369	3.98056	4.08671	4.05887	4.03621	4.06482	16
D148	1	40.5802	13.7452	312.508	19.0933	15.5897	39.0985	0.512897	0.703635	40.1108	3.043	0.22299	3.97491	4.09146	4.0652	4.04135	4.06786	16
F59	1	40.5495	13.7947	318.898	19.1108	15.5944	39.0834	0.512909	0.703725	36.7601	3.3322	0.114173	3.98503	4.07492	4.05047	4.03408	4.06753	16
CH23	1	40.4348	13.8461	329.434	19.0924	15.5979	39.0689	0.512907	0.703529	47.9797	2.4892	0.317504	3.99122	4.06542	4.04287	4.03164	4.06956	16
F54	1	40.5009	13.8138	323.062	19.0874	15.5981	39.0598	0.512933	0.703959	45.8321	2.4465	0.315192	3.98503	4.07492	4.05047	4.03408	4.06753	16
F55	1	40.4985	13.8178	323.58	19.1074	15.5967	39.0757	0.51292	0.703758	41.5705	2.5936	0.317183	3.98961	4.0853	4.05899	4.04156	4.07623	16
D149	1	40.5765	13.7513	313.29	19.2878	15.6029	39.2314	0.512906	0.703545	43.2973	2.6145	0.340773	3.98056	4.08671	4.05887	4.03621	4.06482	16
D150	1	40.5756	13.7483	313.03	19.2893	15.6028	39.2322	0.512896	0.703527	43.1743	2.6231	0.356815	3.97491	4.09146	4.0652	4.04135	4.06786	16
D153	1	40.5698	13.7328	311.731	19.2828	15.6035	39.2302	0.512915	0.703541	38.4278	2.6271	0.332761	3.97491	4.09146	4.0652	4.04135	4.06786	16
ABEK	2	39.51	8.64	377.56						8.74813	3.9082	-0.0333931	3.83136	4.0863	4.07677	4.04577	4.06354	29
WE15	2	39.5	8.64	378.283						10.1485	3.87	-0.123174	3.83136	4.0863	4.07677	4.04577	4.06354	29
WE16	2	39.55	8.66	372.999						11.9384	3.4768	0.0187256	3.83865	4.08649	4.07304	4.04164	4.06113	29
WE2	2	39.51	8.7	372.557	18.9926	15.61	39.0509	0.5129	0.7042	15.7086	2.0424	0.258019	3.83865	4.08649	4.07304	4.04164	4.06113	29
WE3	2	39.54	8.69	371.204	18.8183	15.6073	38.9857			17.5488	2.3567	0.27717	3.83865	4.08649	4.07304	4.04164	4.06113	29
WE5ab	2	39.54	8.68	372.04						24.5762	2.0019	0.419213	3.83865	4.08649	4.07304	4.04164	4.06113	29
WP103	2	39.53	8.65	375.278	18.6407	15.6121	38.9348			10.7328	3.7474	-0.0588012	3.83136	4.0863	4.07677	4.04577	4.06354	29
WP104	2	39.54	8.64	375.401						8.93021	3.8941	-0.0453732	3.83136	4.0863	4.07677	4.04577	4.06354	29
WP106	2	39.54	8.64	375.401						21.1206	2.066	0.302909	3.83136	4.0863	4.07677	4.04577	4.06354	29
WP108	2	39.54	8.63	376.245						8.34092	3.8648	-0.0759841	3.83136	4.0863	4.07677	4.04577	4.06354	29
WP109	2	39.54	8.63	376.245	18.4712	15.6098	38.7893			8.43682	4.1835	-0.134288	3.83136	4.0863	4.07677	4.04577	4.06354	29
WP11	2	39.47	8.61	382.966						8.92518	3.9462	-0.0194932	3.83136	4.0863	4.07677	4.04577	4.06354	29
WP110	2	39.55	8.63	375.53	18.4757	15.6089	38.7935			7.98736	3.8026	-0.0937858	3.83136	4.0863	4.07677	4.04577	4.06354	29
WP111	2	39.47	8.61	382.966						8.6227	4.1529	-0.0692996	3.83136	4.0863	4.07677	4.04577	4.06354	29
WP113a	2	39.48	8.6	383.08						8.6261	4.3222	-0.0274829	3.83136	4.0863	4.07677	4.04577	4.06354	29
WP113b	2	39.48	8.6	383.08						8.63596	4.1565	-0.0592063	3.83136	4.0863	4.07677	4.04577	4.06354	29
WP114f	2	39.48	8.6	383.08						8.96425	3.9912	-0.0194132	3.83136	4.0863	4.07677	4.04577	4.06354	29
WP114L	2	39.48	8.6	383.08						17.1934	2.4768	0.227207	3.83136	4.0863	4.07677	4.04577	4.06354	29
WP115bb	2	39.47	8.6	383.803						8.83988	4.1306	-0.0787061	3.83136	4.0863	4.07677	4.04577	4.06354	29
WP115bs	2	39.47	8.6	383.803						16.7669	2.6258	0.115991	3.83136	4.0863	4.07677	4.04577	4.06354	29
WP115yp	2	39.47	8.6	383.803						8.79518	4.1794	-0.0765628	3.83136	4.0863	4.07677	4.04577	4.06354	29
WP116	2	39.48	8.61	382.242	18.7135	15.6069	38.8977	0.5128	0.7042	21.1076	2.0728	0.426176	3.83136	4.0863	4.07677	4.04577	4.06354	29
WP118	2	39.45	8.64	381.926						17.6398	2.3598	0.298874	3.83136	4.0863	4.07677	4.04577	4.06354	29
WP119	2	39.45	8.64	381.926						17.5326	2.3215	0.303508	3.83136	4.0863	4.07677	4.04577	4.06354	29
WP120	2	39.46	8.67	378.71						12.2851	3.1615	0.0635793	3.83865	4.08649	4.07304	4.04164	4.06113	29
WP136	2	39.46	8.5	392.954						12.0323	3.2091	0.0982944	3.82866	4.09167	4.08369	4.05101	4.06601	29
WP141	2	39.46	8.5	392.954						15.3182	2.859	0.0946516	3.82866	4.09167	4.08369	4.05101	4.06601	29
WP179	2	39.5	8.58	383.328						11.3947	3.2097	0.0420791	3.83136	4.0863	4.07677	4.04577	4.06354	29
WP181	2	39.5	8.58	383.328						11.7728	3.2348	0.108023	3.83136	4.0863	4.07677	4.04577	4.06354	29
WP182	2	39.5	8.58	383.328	18.6409	15.6068	38.855			11.4457	3.1781	0.0370507	3.83136	4.0863	4.07677	4.04577	4.06354	29
WP183	2	39.5	8.58	383.328						11.5208	3.4032	0.046086	3.83136	4.0863	4.07677	4.04577	4.06354	29
WP184	2	39.5	8.59	382.484	18.4898	15.6097	38.8068	0.5128	0.7043	9.70724	3.2218	0.0457605	3.83136	4.0863	4.07677	4.04577	4.06354	29
WP31	2	39.54	8.67	372.878						25.8545	1.9993	0.466373	3.83865	4.08649	4.07304	4.04164	4.06113	29
WP44	2	39.54	8.66	373.718	18.653	15.6121	38.9417	0.5128	0.7042	13.1472	3.5898	0.0572676	3.83865	4.08649	4.07304	4.04164	4.06113	29
WP45	2	39.51	8.66	375.886						16.1551	2.4352	0.28219	3.83865	4.08649	4.07304	4.04164	4.06113	29
WP55	2	39.49	8.67	376.51	18.518	15.6074	38.7941			15.0502	2.3826	0.274944	3.83865	4.08649	4.07304	4.04164	4.06113	29
WP62	2	39.51	8.64	377.56						8.41415	3.8829	-0.0867198	3.83136	4.0863	4.07677	4.04577	4.06354	29
WP64	2	39.52	8.64	376.838	18.4759	15.6087	38.7937	0.5128	0.7045	8.66577	4.0329	-0.0820185	3.83136	4.0863	4.07677	4.04577	4.06354	29
WP66	2	39.52	8.64	376.838	18.4629	15.6093	38.7816			8.30962	4.077	-0.0942991	3.83136	4.0863	4.07677	4.04577	4.06354	29
WP68	2	39.51	8.64	377.56						8.6591	3.9731	-0.080658	3.83136	4.0863	4.07677	4.04577	4.06354	29
WP78	2	39.51	8.6	380.924						7.99827	3.8975	-0.0992163	3.83136	4.0863	4.07677	4.04577	4.06354	29
WP80	2	39.51	8.61	380.081	18.4718	15.6025	38.7692	0.5128	0.7043	8.15968	4.1952	-0.01644	3.83136	4.0863	4.07677	4.04577	4.06354	29
WP82	2	39.5	8.6	381.641						8.30626	4.1687	-0.107512	3.83136	4.0863	4.07677	4.04577	4.06354	29
WP84	2	39.48	8.61	382.242	18.4758	15.6074	38.7848	0.5128	0.7043	7.68103	3.7972	-0.264975	3.83136	4.0863	4.07677	4.04577	4.06354	29
WP85	2	39.47	8.64	380.464	18.6945	15.5999	38.8433	0.5128	0.7046	15.2068	2.9061	0.144755	3.83136	4.0863	4.07677	4.04577	4.06354	29
WP87	2	39.6	8.58	376.272	18.5673	15.6069	38.8116	0.5128	0.7042	19.2334	2.247	0.34993	3.82755	4.09323	4.0895	4.05933	4.07467	29
WP89	2	39.58	8.56	379.386	18.8307	15.6083	38.9743	0.5128	0.706	15.6282	3.0901	0.164088	3.82755	4.09323	4.0895	4.05933	4.07467	29
WP90	2	39.56	8.52	384.221	18.8128	15.6114	38.9809		0.7042	13.058	3.0139	0.0611343	3.82656	4.09618	4.09396	4.06304	4.07655	29
WP91	2	39.54	8.5	387.335	18.8766	15.6106	39.0049	0.5129	0.7042	16.2012	2.7668	0.134207	3.82866	4.09167	4.08369	4.05101	4.06601	29
WP92	2	39.53	8.49	388.892	18.6447	15.6062	38.8		0.7047	12.9949	2.8289	0.100151	3.82866	4.09167	4.08369	4.05101	4.06601	29
WP93	2	39.48	8.48	393.246	18.8031	15.611	38.9747	0.5128	0.7042	13.8942	2.7484	0.171421	3.82866	4.09167	4.08369	4.05101	4.06601	29
WP96	2	39.53	8.65	375.278	18.9483	15.6168	39.0543			19.7784	2.1183	0.302765	3.83136	4.0863	4.07677	4.04577	4.06354	29
H12	4	40.62	10.07	178.17				0.51291	0.705673	14.7138	3.327	0.0106501	3.98685	4.07962	4.03159	4.0058	4.04504	28
H13	4	40.64	10.11	173.497				0.512925	0.703716	15.9337	3.473	0.0654585	3.98685	4.07962	4.03159	4.0058	4.04504	28
H14	4	40.64	10.13	171.959				0.512909	0.705314	14.3382	3.2629	0.0608363	3.98685	4.07962	4.03159	4.0058	4.04504	28
H15	4	40.66	10.18	166.564				0.512936	0.703502	26.1805	2.5025	0.400609	3.98272	4.08006	4.03582	4.01049	4.04827	28
H17	4	40.68	10.17	165.722	18.7481	15.5849	38.9147			14.5354	3.3995	0.0872246	3.98272	4.08006	4.03582	4.01049	4.04827	28
H18A	4	40.69	10.17	164.928				0.512916	0.704453	16.4059	3.3988	0.260948	3.98272	4.08006	4.03582	4.01049	4.04827	28
H18B	4	40.69	10.17	164.928						15.7454	3.3582	0.399309	3.98272	4.08006	4.03582	4.01049	4.04827	28
H23	4	40.73	10.05	171.442				0.512941	0.703416	20.9655	2.7025	0.346052	3.99928	4.08644	4.03149	4.00331	4.04364	28
H24	4	40.78	9.97	174.657	18.9463	15.5935	39.0187	0.512926	0.703562	19.005	2.8854	0.309311	3.99636	4.08901	4.03564	4.00712	4.04636	28
H25	4	40.87	9.94	171.354	19.1501	15.6049	39.143	0.512935	0.703631	25.4587	2.5841	0.486281	3.98165	4.09706	4.04824	4.01748	4.05256	28
H29	4	40.9	9.9	173.14	18.9846	15.5771	38.9579	0.51297	0.703417	30.7156	1.8163	0.248896	3.98165	4.09706	4.04824	4.01748	4.05256	28
H32a	4	40.9	9.9	173.14	19.169	15.6053	39.1582	0.512933	0.703645	24.6048	2.7174	0.45722	3.98165	4.09706	4.04824	4.01748	4.05256	28
H32b	4	40.9	9.9	173.14				0.512934	0.70364	26.0444	2.5785	0.455112	3.98165	4.09706	4.04824	4.01748	4.05256	28
H345	4	41.02	10.67	101.608				0.51296		27.2716	3.3114	0.118803	3.91065	4.08739	4.07176	4.04463	4.06863	25
H35	4	40.9	9.9	173.14						32.7203	1.7048	0.221984	3.98165	4.09706	4.04824	4.01748	4.05256	28
H350	4	41.02	10.67	101.608				0.512948	0.703519	33.1493	2.4097	0.461852	3.91065	4.08739	4.07176	4.04463	4.06863	25
H352	4	41.04	10.67	99.8237	19.1425	15.6001	39.0877		0.703453	29.6406	2.3525	0.383694	3.91065	4.08739	4.07176	4.04463	4.06863	25
H354	4	41.04	10.67	99.8237				0.512954	0.70346	28.4301	2.4547	0.359962	3.91065	4.08739	4.07176	4.04463	4.06863	25
H355	4	41.05	10.67	98.9377	18.9568	15.5886	38.9032	0.512969	0.703362		1.7251	0.299985	3.91065	4.08739	4.07176	4.04463	4.06863	25
H358	4	41.06	10.65	99.3909				0.512971	0.703404	25.4231	2.0026	0.338632	3.9103	4.08251	4.06785	4.04319	4.06939	25
H36	4	40.89	9.9	173.752	19.038	15.6019	39.0686	0.512935	0.703406	22.45	2.7602	0.381845	3.98165	4.09706	4.04824	4.01748	4.05256	28
H360	4	41.04	10.61	103.853						14.1344	3.1875	0.121583	3.91431	4.0831	4.06414	4.03792	4.06426	25
H363	4	41.06	10.6	102.863				0.512969		28.6641	2.0285	0.33971	3.91326	4.07992	4.0619	4.03754	4.06549	25
H368	4	41.03	10.59	106.1	19.1783	15.6015	39.1038	0.512952	0.703469	33.4375	2.4642	0.40669	3.91431	4.0831	4.06414	4.03792	4.06426	25
H374	4	41.04	10.58	105.967				0.51295	0.7035	25.6202	2.2481	0.467161	3.91431	4.0831	4.06414	4.03792	4.06426	25
H376	4	41.03	10.56	108.239				0.51295	0.703666	23.9677	3.0197	0.187317	3.91431	4.0831	4.06414	4.03792	4.06426	25
H377	4	41.03	10.55	108.966				0.51295	0.703505	15.2459	2.7255	0.334482	3.91431	4.0831	4.06414	4.03792	4.06426	25
H381	4	41.01	10.56	109.909				0.512954	0.703528	24.2844	2.2593	0.449985	3.91431	4.0831	4.06414	4.03792	4.06426	25
H385	4	41	10.53	112.901	18.9795	15.5683	38.8865	0.51297	0.70344	34.4035	2.0017	0.373694	3.92274	4.08105	4.05728	4.03137	4.06012	25
H387	4	40.97	10.54	114.697	19.0334	15.5755	38.8981	0.512973	0.703352	30.131	2.1284	0.348441	3.92274	4.08105	4.05728	4.03137	4.06012	25
H398	4	41.04	10.52	110.377	18.8049	15.5158	38.6642	0.512965	0.703421	31.7898	2.1537	0.225107	3.92274	4.08105	4.05728	4.03137	4.06012	25
H399	4	41.04	10.52	110.377				0.512947	0.703648	36.5562	2.2383	0.493208	3.92274	4.08105	4.05728	4.03137	4.06012	25
H402	4	41.1	10.61	98.8142				0.512947	0.703504	28.2706	2.5875	0.342846	3.91326	4.07992	4.0619	4.03754	4.06549	25
H43	4	40.95	10.06	155.406	18.9917	15.5717	38.9611	0.512933	0.703652	22.1919	2.5146	0.403451	3.97372	4.09066	4.04601	4.01763	4.05301	28
H46	4	40.87	10.07	159.818				0.512932	0.703631	20.2137	3.1446	0.271189	3.98485	4.08771	4.03955	4.01179	4.04931	28
H47	4	40.86	10.07	160.503				0.51293	0.703636	15.6877	4.0751	0.741325	3.98485	4.08771	4.03955	4.01179	4.04931	28
H48	4	40.84	10.06	162.746				0.512933	0.703527	24.0382	2.6265	0.380988	3.99294	4.08505	4.03452	4.0074	4.04658	28
H50	4	40.82	10.06	164.14				0.512922	0.703623	17.6422	3.1776	0.913038	3.99294	4.08505	4.03452	4.0074	4.04658	28
H52	4	40.85	10.07	161.192				0.512936	0.703575	19.3497	3.5446	0.200616	3.98485	4.08771	4.03955	4.01179	4.04931	28
H53	4	40.89	10.13	153.257						17.5215	3.3108	0.279381	3.98485	4.08771	4.03955	4.01179	4.04931	28
H54	4	40.84	10.13	156.795				0.512928	0.703668	19.6674	3.4466	0.431882	3.99294	4.08505	4.03452	4.0074	4.04658	28
H57	4	40.69	10.09	171.191				0.512912	0.704414	14.6308	3.3698	0.0261141	3.99442	4.08242	4.03165	4.00519	4.04505	28
H59a	4	40.69	10.13	168.03	18.8254	15.5859	38.9404	0.512924	0.706168	17.1557	3.3408	-0.0305607	3.99442	4.08242	4.03165	4.00519	4.04505	28
H59b	4	40.69	10.13	168.03						17.5173	3.3506	-0.0150439	3.99442	4.08242	4.03165	4.00519	4.04505	28
H9	4	40.55	9.98	190.662				0.512939	0.703534	27.8032	2.2309	0.412258	3.97733	4.08097	4.03284	4.00554	4.04375	28
RV 165	2	37.574	5.964	742.999	18.8939	15.6168	38.9292	0.512827	0.703723	19.6237	4.1756	0.627229	3.89369	4.15958	4.14155	4.09137	4.08985	30
RV 197	2	37.936	6.709	653.478	19.0969	15.6172	39.1933	0.512841	0.703741	35.7859	2.7847	0.803348	3.87856	4.17789	4.15534	4.09468	4.08661	30
RV 351	2	39.18	8.05	451.149	18.9907	15.5992	38.9468	0.512913	0.703912	25.6657	2.2819	0.318789	3.85559	4.14034	4.11085	4.05331	4.05404	30
RV 73	2	38.905	7.874	485.55	18.2118	15.5512	38.2474	0.512818	0.703953	19.1716	2.8623	0.312027	3.81969	4.11661	4.10069	4.04887	4.05097	30
H146	4	41.672	11.3074	17.6839	18.9749	15.6015	38.9837	0.512963	0.703406	28.4178	2.1999	0.239298	3.89733	4.11101	4.09228	4.05529	4.0706	20
H139	4	41.6809	11.3003	16.4453	18.7978	15.5636	38.8238	0.512956	0.703377	22.2963	2.9254	0.0996849	3.89733	4.11101	4.09228	4.05529	4.0706	20
H164	4	41.66	11.23	14.1381	18.7828	15.5621	38.8143	0.512969	0.703637	20.6729	3.0157	-0.152483	3.90093	4.10812	4.08908	4.05352	4.07067	20
H153	4	41.57	11.28	25.2755	18.804	15.5761	38.844	0.512961	0.703504	29.0395	3.201	0.459422	3.8899	4.10771	4.09286	4.05737	4.07258	20
H244	4	41.61	11.31	23.0375	18.8651	15.5585	38.8357	0.512963	0.703352	13.3823	2.3159	0.283847	3.8899	4.10771	4.09286	4.05737	4.07258	20
H178	4	41.63	11.27	18.8704	18.8043	15.5857	38.8756	0.51296	0.703482	23.3333	3.3348	0.43993	3.8899	4.10771	4.09286	4.05737	4.07258	20
H137	4	41.65	11.28	17.5548	18.8976	15.5953	38.9329	0.512962	0.703375	22.1217	2.5577	0.163971	3.8899	4.10771	4.09286	4.05737	4.07258	20
H107	4	41.62	11.33	23.5326	18.8259	15.5969	38.9023	0.51296	0.703471	20.0918	3.2718	0.394565	3.8899	4.10771	4.09286	4.05737	4.07258	20
H208	4	41.64	11.29	19.0821	18.967	15.5784	38.9439	0.512956	0.703366	27.122	2.1405	0.26137	3.8899	4.10771	4.09286	4.05737	4.07258	20
S163	1	41.18	11.87	100.038	18.4449	15.5619	38.547	0.512893	0.703845	25.9158	1.7079	0.152041	3.86963	4.12325	4.11998	4.08164	4.08741	24
S144	1	41.0671	11.8482	106.856	18.5246	15.5641	38.5859	0.512898	0.703708	32.8879	1.7726	-0.0577883	3.89013	4.11267	4.10364	4.06988	4.08315	24
S119	1	41.0051	11.938	118.629	18.482	15.5606	38.5485	0.512909	0.703634	29.6534	1.5319	0.215692	3.89347	4.1144	4.10603	4.07288	4.08607	24
C329	1	41.0893	12.5908	172.901	18.2276	15.5609	38.2127	0.512835	0.704016	20.7746	1.9871	0.111844	3.96702	4.11366	4.08987	4.05959	4.07837	24
C350	1	41.2142	12.4867	156.721	18.5106	15.5774	38.4726		0.704647	12.294	3.5268	0.283736	3.94694	4.13265	4.10771	4.06816	4.07896	24
C380	1	41.2719	12.5163	157.413	18.2603	15.5577	38.2891	0.512827	0.704056	22.3749	2.2655	0.149766	3.95491	4.14169	4.10996	4.06564	4.07486	24
C382	1	41.2706	12.5259	158.474	18.4964	15.5664	38.5705	0.512863	0.704206	26.099	2.0284	0.120969	3.95491	4.14169	4.10996	4.06564	4.07486	24
C476	1	41.5894	12.6423	162.628	19.0701	15.5788	39.0703	0.512919	0.703579	25.2961	2.3116	0.266224						16
C478	1	41.6165	12.6599	164.215	19.0567	15.5838	39.1243	0.512895	0.703699	37.5749	2.3073	0.126572						16
S49	1	40.388	12.6557	222.576	18.8762	15.6009	38.9834	0.512862	0.703799	27.0522	2.8229	0.243765	3.948	4.07428	4.07168	4.06244	4.09094	17
G482	1	40.5658	12.7258	215.951	18.5733	15.5611	38.5568	0.512911	0.703724	23.4089	2.5701	0.220334	3.95757	4.07033	4.06794	4.06074	4.09125	17
D51	1	40.8129	13.0546	232.438	18.8138	15.5539	38.7559	0.51292	0.703938	28.0722	3.6054	-0.154963	4.00992	4.08055	4.05204	4.03664	4.07053	16
C156	1	40.9127	13.1086	233.184	19.0001	15.5774	39.0335	0.512907	0.703725	40.2542	3.058	0.252315	4.0098	4.0865	4.05401	4.03443	4.06627	16
C127	1	40.8564	13.1011	234.987	18.9635	15.5442	38.9552	0.512897	0.703921	30.9171	4.0741	-0.0843821	4.0098	4.0865	4.05401	4.03443	4.06627	16
F116	1	41.0451	13.2675	244.331	19.1037	15.5792	39.0046	0.512942	0.703825	23.8277	3.8359	0.161306						17
D158	1	41.0821	13.2474	240.919	19.1223	15.5877	39.0277	0.512958	0.703406	48.9185	2.0703	0.446964						17
F139	1	41.0254	13.3008	248.532	19.1231	15.5825	39.0142	0.512949	0.703544	30.6242	2.5352	0.312219	3.99921	4.09289	4.05841	4.03304	4.06079	17
G538	1	40.1244	12.3519	221.934	18.8218	15.572	38.6401	0.512912	0.70361	26.0318	2.5381	0.316337	3.91426	4.109	4.10584	4.08295	4.09942	22
S5	1	40.3644	12.3918	204.107	18.8724	15.59	38.8429	0.512883		17.573	3.7408	0.0922464	3.90425	4.10702	4.10584	4.08148	4.09604	22
S202	1	40.8532	11.9863	134.431	18.4575	15.5437	38.5069	0.512919	0.703692	28.3448	1.6038	0.253743	3.89702	4.12081	4.11143	4.07687	4.08849	22
S203	1	40.8525	11.9821	134.183	18.2352	15.6517	38.4672	0.512943	0.703803	18.0499	0.7332	0.305711	3.89702	4.12081	4.11143	4.07687	4.08849	22
s_01 11 [21950]	1	40.36	12.4	205.067	18.5318	15.5618	38.3775	0.512864	0.703787									23
s_0402 [21997] / s_04 02 [21950]	1	40.31	12.42	210.64	18.8581	15.5814	38.7441	0.512839	0.703772	16.2768	2.5792	0.296802	3.90452	4.10464	4.10343	4.08021	4.09582	23
s_1023 [10544]	2	39.95	9.14	303.888	18.752	15.584	38.782	0.512817	0.704102	25.8125	2.4487	0.462918	3.82575	4.12816	4.11927	4.07593	4.082	30
s_1027 [10544]	2	40.2	9.48	257.407	18.827	15.581	38.896	0.512862	0.703722	26.4118	2.2358	0.141001	3.87393	4.10347	4.0846	4.04832	4.06706	30
s_1035 [10544]	2	39.68	8.8	351.879	18.627	15.585	38.748	0.512767	0.704198	17.9	2.2168	0.397314	3.83868	4.11111	4.1024	4.06743	4.08041	29
s_1036 [10544]	2	39.71	8.84	346.358	18.808	15.59	38.862	0.512799	0.703949	19.9615	2.8716	0.46305	3.83868	4.11111	4.1024	4.06743	4.08041	29
s_1037 [10544]	2	39.75	8.86	341.808	18.557	15.584	38.632	0.512768	0.704251	25.85	2.3766	0.361244	3.84599	4.11777	4.10222	4.06326	4.07587	29
s_2007 [21997]	1	40.65	12.26	171.273	18.5219	15.5617	38.4824	0.512891	0.70382	23.9267	1.8895	0.308115	3.90447	4.12284	4.11733	4.08591	4.09622	23
s_2009 [21997]	1	40.65	12.26	171.273				0.512891		24.7156	1.9005	0.32097						23
s_2609 [21997] / s_26 09 [21950]	1	40.29	12.38	209.479	18.7896	15.5826	38.7164	0.51289	0.703751	30.8053	2.4406	0.352192	3.90452	4.10464	4.10343	4.08021	4.09582	23
s_2802 [21997]	1	40.59	12.4	186.87				0.512908		24.8686	1.7378	0.229537						23
s_2805 [21997]	1	40.59	12.39	186.074				0.5129		27.3516	1.7645	0.234999						23
s_29 09 [21950]	1	40.29	12.42	212.302	18.6873	15.5728	38.5182	0.512864	0.703773									23
s_2909 [21997]	1	40.29	12.42	212.302				0.512864		18.601	2.8419	-0.0315449						23
s_2910 [21997]	1	40.29	12.42	212.302														23
s_2911 [21997] / s_29 11 [21950]	1	40.29	12.43	213.017	18.8073	15.5819	38.7321	0.512876	0.703814	26.4897	2.3612	0.383293	3.90452	4.10464	4.10343	4.08021	4.09582	23
s_3016 [21997]	1	40.31	12.41	209.923	18.7558	15.5792	38.6112	0.512856	0.703646	23.2377	2.4357	0.238201	3.90452	4.10464	4.10343	4.08021	4.09582	23
s_BADI05 [21997] / s_BADI 05 [21950]	1	40.33	12.38	206.118	18.7231	15.5735	38.6025	0.512872	0.70372		2.481	0.298561	3.90452	4.10464	4.10343	4.08021	4.09582	23
s_DJ54H [14104]	3	43.0918	11.5758	148.831				0.513001	0.703962	22.9167	0.8673							18
s_DJ54H_RESIDUE [14104]	3	43.0918	11.5758	148.831	18.4776	15.5421	38.6658											18
s_DJ57_RESIDUE [14104]	3	43.0894	11.5608	148.114	18.5502	15.5662	38.7692	0.512965	0.703869		0.8561	0.17026						18
s_DJ58_RESIDUE [14104]	3	43.0944	11.5582	148.559	18.4842	15.5407	38.6217	0.512942	0.703871	24.9423	0.8617	0.117561						18
s_DJ59_RESIDUE [14104]	3	43.0974	11.5509	148.655	18.4979	15.5292	38.5842	0.51301	0.703693	29.3958	0.787	0.0908707						18
s_DZ-1009 [8669]	2	39.15	8.59	408.586	18.5007	15.5735	38.533	0.512805	0.704173	26.4038	3.1713	0.399119						21
s_E01-32 [10544]	2	40.1	8.88	316.361	18.429	15.58	38.54	0.512767	0.704321	27.6757	2.0686	0.234831	3.81992	4.13265	4.13961	4.10136	4.10349	31
s_E99-2 [10544]	2	39.84	8.92	330.329				0.512798	0.704117	19.6111	2.689	0.264353						30
s_EC96-1 [9751]	1	39.9647	14.8661	453.551					0.70395	24.75	4.5077	0.421675						22
s_EC96-14 [9751]	1	39.9186	14.8689	456.021	19.106	15.595	38.745		0.70501	13.6801	4.1067	0.688243						22
s_EC96-21 [9751]	1	39.9128	14.8703	456.438	19.214	15.618	38.879		0.70441	12.8258	4.652	0.948233						22
s_EC96-3 [9751]	1	39.97	14.9	456.696						14.8812	3.5029	0.705103						22
s_EC96-36 [9751]	1	39.9372	14.8789	456.129	19.32	15.626	38.998		0.70526	25.6591	4.5227	0.435024						22
s_EC96-42 [9751]	1	39.8747	14.8567	456.939	19.256	15.609	38.88		0.70443	13.5989	4.6912	0.409794						22
s_ED96-1 [9751]	1	39.9006	14.8917	459.153	19.608	15.659	39.412		0.70323	12.9048	3.5341	0.733292						22
s_ED96-3 [9751]	1	39.9386	14.9033	458.498	19.567	15.673	39.318		0.70336	20.4								22
s_ED96-6 [9751]	1	39.9167	14.8817	457.386	19.605	15.697	39.38		0.7034		3.8033	0.733047						22
s_ED96-7 [9751]	1	39.9422	14.9178	459.778	19.345	15.677	39.067		0.70335	25.5816	2.7698	0.867811						22
s_ED96-9 [9751]	1	39.935	14.8569	454.041	19.513	15.649	39.244		0.70338	29.873								22
s_ELL96-11 [9751]	1	39.9	14.8	450.088	19.166	15.664	39.006		0.70356		2.652	0.658764						22
s_ER02 [20224]	1	40.3694	13.9503	342.951				0.512887	0.705312	17.2634								18
s_ER06 [20224]	1	40.4364	13.9111	335.835				0.512883	0.704095									18
s_ER16 [20224]	1	40.475	13.8167	324.574				0.512887	0.703699									18
s_ER20 [20224]	1	40.5411	13.5903	298.861				0.512865	0.703679									16
s_ER22 [20224]	1	40.5892	13.5742	294.932				0.512861	0.703705		2.8022	0.213495						16
s_ER24 [20224]	1	40.5286	13.7364	314.012				0.512873	0.703695	28.3548	2.5448	0.124391						16
s_ER26 [20224]	1	40.5539	13.7211	311.294				0.512886	0.703685	23.4231	2.4769	0.319975						16
s_ER29 [20224]	1	40.67	13.6	293.789				0.51288	0.70369	21.92	2.4745	0.317353						16
s_ER33 [20224]	1	40.5069	13.5619	297.762				0.512865	0.703829	23.4762	3.1065	0.27592						16
s_ER35 [20224]	1	40.6231	13.4006	276.046				0.512863	0.703767	32.6552	3.0715	0.143766						16
s_ER41 [20224]	1	40.85	13.2725	252.597				0.512886	0.703629	32.3462	2.3834	0.293231						16
s_ER44B [20224]	1	40.9361	13.1106	232.368				0.512893	0.70376	22.5967	3.4228	0.245287						16
s_ES96-3 [9751]	1	39.9213	14.8667	455.672	19.542	15.639	39.244		0.70344	22.6866	3.7637	0.632052						22
s_ES96-9 [9751]	1	39.9064	14.8364	453.381	19.409	15.621	39.086		0.70338	20.3291	4.2546	0.611688						22
s_FN 11B [18206]	2	39.9	8.97	321.839				0.512843	0.704031	25.1993	3.251	0.0306243						30
s_FN 15B [18206]	2	39.9	8.97	321.839	18.727	15.567	38.711	0.512871	0.703975	15.7724	1.9732	0.438788	3.83307	4.13142	4.12155	4.07884	4.08524	30
s_FN 31A [18206]	2	39.9	8.97	321.839				0.512792	0.704167	25.0208	3.4839	-0.191169						30
s_FN 39A [18206]	2	39.9	8.97	321.839	18.724	15.565	38.717	0.512855	0.703969	9.49477	1.9674	0.451648	3.83307	4.13142	4.12155	4.07884	4.08524	30
s_FN 39A BLOB [18206]	2	39.9	8.97	321.839				0.512844	0.703988	16.4704	1.9682	0.399313						30
s_GT103 [7690]	1	40.9523	11.9714	125.342				0.512906	0.703665	30.081	1.6012	0.268785						22
s_GT48 [7690]	1	41.0681	11.9302	113.193				0.512904	0.703655		1.795	0.272607						22
s_GT61 [7690]	1	40.8939	11.8579	121.981				0.512941	0.703794		0.8208	0.297046						25
s_GT62 [7690]	1	40.8861	11.8529	122.323				0.512946	0.703787		0.8554	0.356591						25
s_GT63 [7690]	1	40.8762	11.8448	122.654				0.512944	0.703786		0.9703	0.237879						25
s_GT69 [7690]	1	41.0313	11.9341	116.298				0.51291	0.703655		1.628	0.29051						22
s_HSRVR010 [20042]	2	38.3787	7.24828	576.139				0.512852	0.706784		3.3656	-0.260648
s_HSRVR036 [20042]	2	38.4469	7.14932	579.828				0.512825	0.704628	10.8888	3.2448	-0.12463
s_HSRVR068 [20042]	2	38.4557	7.24633	570.858				0.512817	0.704626	15.6271	3.2448	-0.119193
s_HSRVR071 [20042]	2	38.3792	7.20119	580.109				0.512812	0.7047	17.8682	2.5608	-0.0766325
s_K765 [2853]	1	40	12	214.053					0.70363	19.4958	2.102							20
s_KO-4B [10544]	2	39.71	8.84	346.358	18.801	15.596	38.872	0.512801	0.704015		3.0406	0.34786	3.83868	4.11111	4.1024	4.06743	4.08041	30
s_N-01 [10544]	2	39.33	8.39	411.536	18.518	15.589	38.686	0.51273	0.704485	19.1	2.5873	0.280575	3.8365	4.10025	4.08255	4.04141	4.05303	29
s_N-09 [10544]	2	39.5	8.26	411.016	18.836	15.62	38.854	0.512695	0.704255	18.88	2.636	0.301486	3.84653	4.11642	4.10226	4.06128	4.06984	29
s_N-12 [10544]	2	39.41	8.28	415.354	17.853	15.578	38.181	0.512585	0.704982	6.84483	2.6294	0.114171	3.8429	4.11629	4.09873	4.05469	4.06243	29
s_N-15 [10544]	2	39.63	8.78	357.159	18.68	15.588	38.879	0.5128	0.704203	13.4884	2.6063	0.382895	3.84382	4.10089	4.0867	4.05253	4.06934	30
s_N-18 [10544]	2	39.83	8.91	331.887	18.732	15.597	38.834	0.512799	0.703961	21.4	2.5732	0.368055	3.83847	4.1252	4.11558	4.07611	4.08516	30
s_N-20 [10544]	2	39.69	8.83	348.636	18.811	15.592	38.873		0.703996	23.8636	3.0895	0.392177						30
s_N-21 [10544]	2	39.68	8.78	353.567	18.624	15.586	38.794	0.512793	0.704228	22.2692	2.3591	0.234717	3.83868	4.11111	4.1024	4.06743	4.08041	30
s_N-22 [10544]	2	39.68	8.72	358.668	18.945	15.595	38.896	0.512838	0.703768	11.5938	3.1933	0.42656	3.82956	4.10501	4.10302	4.07131	4.0841	30
s_PG55-AE2 [2852]	1	42.45	12.3472	147.496	18.56	15.55	38.76	0.51287	0.7038	28		0.15495						18
s_PP693 [2852]	1	42.3967	12.3689	146.875	19.049	15.585	39.013	0.512935	0.703563		1.797	0.193565	4.05176	4.06584	4.00201	3.97955	4.02826	18
s_PP748 [2852]	1	42.4258	12.4564	156.985	18.689	15.618	39.021	0.512926	0.703507		2.65	0.377887	4.05557	4.0753	4.01035	3.98476	4.03027	18
s_PP749 [2852]	1	42.4253	12.4592	157.24	18.887	15.58	39.004	0.512918	0.703456			0.206615						18
s_PV231 [2852]	1	42.3708	12.4028	149.011	18.93	15.57	38.94	0.51295	0.70348		2.8162		4.05176	4.06584	4.00201	3.97955	4.02826	18
s_PV239 [2852]	1	42.3917	12.4222	151.938	18.86	15.59	39.02	0.51292	0.70358									18
s_PV243 [2852]	1	42.3667	12.4125	149.796	18.81	15.56	38.95	0.5129	0.70359									18
s_PV246 [2852]	1	42.3583	12.4	148.15	18.92	15.56	38.93	0.51296	0.70355		2.0092		4.05176	4.06584	4.00201	3.97955	4.02826	18
s_S101 [7690]	1	40.9253	11.9692	127.317				0.512909	0.703628		1.7519	0.163273						22
s_S202 [7690]	1	40.868	11.994	133.788				0.512912	0.703673		1.5661	0.247795						22
s_S68 [7690] / s_S 68 [8592]	1	40.8279	11.8489	127.195				0.512948	0.703789		0.7463	0.239555						22
s_SA01 [21997]	1	40.6	12.41	186.917				0.51288			1.6925	0.231857						17
s_SA02 [21997]	1	40.58	12.41	188.424				0.512856		26.0775	1.6349	0.239495						17
s_SA04 [21997]	1	40.6	12.42	187.722				0.5129		28.1792	2.0547	0.24831						17
s_SA05 [21997]	1	40.6	12.42	187.722				0.512927		22.5301	2.0688	0.244927						17
s_WFB-1026 [15821]	2	40.2	9.48	257.407	18.9194	15.5803	38.8592	0.512896	0.703681	22.6546	1.8441	0.348611	3.87393	4.10347	4.0846	4.04832	4.06706	27
V3307 47D1	3	44.83	12.07	345.828	19.073	15.573	38.985	0.513017	0.703176	29.5333	2.02
V3307 48D1	3	45.21	12.04	384.897					0.703355		3.48
V3307 48D2	3	45.21	12.04	384.897	19.118	15.565	39.041	0.513017	0.703296		2.51
V3307 49D1	3	45.21	12.04	384.897	19.311	15.591	39.237	0.512874	0.703396		4.38
V3307 49D3	3	45.21	12.04	384.897					0.70339		4.27
V3307 50D1	3	45.85	12.1	454.189	19.38	15.616	39.42	0.512937	0.70344		3.34
V3307 51D1	3	46.29	12.16	502.355	19.405	15.599	39.371	0.512919	0.703399		2.85
V3307 52D1	3	46.71	12.27	549.545	18.745	15.533	38.549	0.513158	0.7028		0.98
V3307 53D1	3	47.1	12.42	594.503	18.495	15.513	38.343	0.513142	0.702887		0.67
V3307 54D1	3	47.25	12.42	610.403	18.868	15.556	38.713	0.513056	0.703121		1.29
V3307 55D2	3	47.84	12.47	674.232	18.788	15.535	38.613	0.513083	0.703314		1.11
DIS1967-6243	3	47.65	12.55	655.931	18.72	15.53	38.46	0.51295	0.7029
VEM0033-7-056-001	3	48.27	12.65	724.026	18.288	15.48	38.113	0.51311	0.702829		0.87
VEM0033-6-039-001	3	48.49	12.75	749.726	18.224	15.472	38.019	0.513121	0.702805		0.85
VEM0033-7-057-001	3	48.99	12.9	806.281	18.22	15.458	37.984	0.513129	0.702884		0.7
VEM0033-7-058-001	3	49.36	12.9	845.433	18.196	15.488	38.088	0.51317	0.702936		0.77
VEM0033-7-059-001	3	49.39	13.04	852.015	18.299	15.483	38.146	0.513136	0.702796		0.68
VEM0033-7-060-001	3	49.69	13.16	886.702	18.474	15.518	38.341	0.513163	0.703214		0.76
VEM0033-7-065-001	3	51.02	13.21	1028.49	18.403	15.508	38.318	0.513106	0.702979		0.65
VEM0033-7-061-002	3	49.97	13.26	918.772	18.425	15.504	38.256	0.513102	0.702854		0.61
VEM0033-7-063-003	3	50.32	13.29	956.393	18.351	15.491	38.26	0.513149	0.702943		0.7
VEM0033-7-064-003	3	50.69	13.34	996.651	18.269	15.454	38.099	0.51315	0.702899		0.52
VEM0033-7-062-001	3	49.81	13.36	904.685	18.272	15.448	38.079	0.513153	0.702937		0.66
VEM0033-7-067-001	3	53.58	14.37	1326.8	18.425	15.522	38.277	0.513124	0.702843		0.58
VEM0033-7-066-001	3	52.68	14.39	1233.63	18.482	15.512	38.288	0.513119	0.702903		0.7
VEM0033-7-069-001	3	56.42	14.47	1627.7	18.473	15.512	38.312	0.513106	0.702938		0.4
VEM0033-6-025-001	3	53.91	14.48	1364.25	18.548	15.508	38.327	0.513061	0.703013		0.51
VEM0033-6-035-001	3	52.41	14.65	1213.88	18.341	15.491	38.178	0.513148	0.702957		0.58
VEM0033-7-068-001	3	55.71	14.74	1559.31	18.506	15.528	38.354	0.513095	0.702846		0.51
VEM0033-6-024-001	3	54.8	14.75	1464.44	18.535	15.502	38.324	0.5131	0.702882		0.41
6244B	3	47.458	12.558	635.822	18.4465	15.5061	38.2771	0.513045	0.702911
6245B	3	47.473	12.553	637.28	18.7076	15.5352	38.5095	0.513031	0.702928
6231B	3	47.63	12.585	654.683	18.7858	15.5446	38.6274	0.513003	0.703004
6243B	3	47.66	12.575	657.605	18.7458	15.5394	38.5664	0.513021	0.703006
6221.5A	3	51.982	14.325	1159.34	18.494	15.5161	38.3324	0.513043	0.703691
6221.1A	3	51.982	14.325	1159.34	18.4904	15.5111	38.3138	0.513052	0.702901

## Sheet: DataUncertanitiesMatlabReady
Sample	Rift	Longitude	Latitude	Distance	Pb64	Pb74	Pb84	Nd143_144	Sr86_87	Ce_Pb	La/Sm	deltaNb	Vs_40	Vs_60	Vs_80	Vs_100	Vs_120	Moho	Pb64Er	Pb74Er	Pb84Er	Nd143_144Er	Sr86_87Er	Ce_PbEr	La/SmEr	deltaNbEr	Vs_40Er	Vs_60Er	Vs_80Er	Vs_100Er	Vs_120Er	MohoEr
D152	1	40.5694	13.7295	311.421	19.0248	15.5824	38.9849	0.512937	0.703598	42.802	2.1923	0.307126	3.97491	4.09146	4.0652	4.04135	4.06786	16	0.0032	0.0032	0.009	6e-06	2e-05	1.71208	0.087692	0.012285	0.04	0.04	0.04	0.04	0.04	2
G43	1	40.4201	13.8385	329.392	19.1574	15.5991	39.1626	0.512902	0.703695	39.8559	2.557	0.297249	3.99122	4.06542	4.04287	4.03164	4.06956	16	0.0032	0.0032	0.009	6e-06	2e-05	1.59424	0.10228	0.01189	0.04	0.04	0.04	0.04	0.04	2
G66	1	40.4486	13.6815	312.465	19.1407	15.5943	39.1481	0.512918	0.703715	42.927	2.6044	0.251459	3.9817	4.07054	4.05005	4.03711	4.07215	16	0.0032	0.0032	0.009	6e-06	2e-05	1.71708	0.104176	0.0100584	0.04	0.04	0.04	0.04	0.04	2
G65	1	40.4666	13.6544	308.888	19.0526	15.5897	39.044	0.512922		39.4258	2.4996	0.274905	3.97732	4.07978	4.0573	4.03952	4.07049	16	0.0032	0.0032	0.009	6e-06		1.57703	0.099984	0.0109962	0.04	0.04	0.04	0.04	0.04	2
D156	1	40.5727	13.7069	308.992	19.0964	15.5911	39.0958	0.512916	0.703599	37.6551	2.4967	0.284053	3.97491	4.09146	4.0652	4.04135	4.06786	16	0.0032	0.0032	0.009	6e-06	2e-05	1.5062	0.099868	0.0113621	0.04	0.04	0.04	0.04	0.04	2
M6	1	40.5526	13.7263	311.873	19.1334	15.5963	39.1063			37.5971	2.4761	0.311134	3.97491	4.09146	4.0652	4.04135	4.06786	16	0.0032	0.0032	0.009			1.50388	0.099044	0.0124454	0.04	0.04	0.04	0.04	0.04	2
M7	1	40.5562	13.7251	311.588	19.3259	15.6028	39.2517		0.703515	40.007	2.5716	0.353995	3.97491	4.09146	4.0652	4.04135	4.06786	16	0.0032	0.0032	0.009		2e-05	1.60028	0.102864	0.0141598	0.04	0.04	0.04	0.04	0.04	2
D15	1	40.5104	13.8384	325.087	19.1886	15.5998	39.1378	0.512908	0.703635	39.483	2.5521	0.29765	3.98503	4.07492	4.05047	4.03408	4.06753	16	0.0032	0.0032	0.009	6e-06	2e-05	1.57932	0.102084	0.011906	0.04	0.04	0.04	0.04	0.04	2
F60	1	40.5332	13.7992	320.099	19.2424	15.6	39.1984	0.512899	0.703691	33.287	2.5882	0.290818	3.98503	4.07492	4.05047	4.03408	4.06753	16	0.0032	0.0032	0.009	6e-06	2e-05	1.33148	0.103528	0.0116327	0.04	0.04	0.04	0.04	0.04	2
CH21	1	40.4648	13.8438	327.762	19.1189	15.5985	39.0907		0.703709	39.1753	2.4332	0.295209	3.98503	4.07492	4.05047	4.03408	4.06753	16	0.0032	0.0032	0.009		2e-05	1.56701	0.097328	0.0118083	0.04	0.04	0.04	0.04	0.04	2
CH22	1	40.4656	13.8416	327.507	18.9051	15.5951	38.8631		0.703629	39.7178	2.4423	0.368206	3.98503	4.07492	4.05047	4.03408	4.06753	16	0.0032	0.0032	0.009		2e-05	1.58871	0.097692	0.0147282	0.04	0.04	0.04	0.04	0.04	2
F49	1	40.4658	13.9039	333.73	19.1921	15.5991	39.143	0.512921		32.7485	2.4936	0.307381	4.00046	4.07045	4.04242	4.02769	4.06442	16	0.0032	0.0032	0.009	6e-06		1.30994	0.099744	0.0122953	0.04	0.04	0.04	0.04	0.04	2
D2	1	40.5295	13.925	332.971	19.186	15.5981	39.141	0.512893	0.703898	42.347	2.2364	0.473442	4.00046	4.07045	4.04242	4.02769	4.06442	16	0.0032	0.0032	0.009	6e-06	2e-05	1.69388	0.089456	0.0189377	0.04	0.04	0.04	0.04	0.04	2
D7	1	40.5407	13.9087	330.825	19.0639	15.5912	39.0523	0.512907	0.70365	35.5389	2.3157	0.348703	4.00046	4.07045	4.04242	4.02769	4.06442	16	0.0032	0.0032	0.009	6e-06	2e-05	1.42156	0.092628	0.0139481	0.04	0.04	0.04	0.04	0.04	2
D8	1	40.5589	13.9215	331.319	19.1848	15.6004	39.1426	0.512892	0.703884	29.685	2.5194	0.38275	3.99339	4.08126	4.05069	4.02993	4.06169	16	0.0032	0.0032	0.009	6e-06	2e-05	1.1874	0.100776	0.01531	0.04	0.04	0.04	0.04	0.04	2
D141	1	40.5932	13.7005	307.41	19.1108	15.5922	39.0668	0.512903		31.5984	3.6015	0.101382	3.97491	4.09146	4.0652	4.04135	4.06786	16	0.0032	0.0032	0.009	6e-06		1.26393	0.14406	0.00405527	0.04	0.04	0.04	0.04	0.04	1
CH20	1	40.4826	13.8388	326.421	19.1189	15.5971	39.0914	0.512892	0.703841	37.3084	3.6293	0.0972844	3.98503	4.07492	4.05047	4.03408	4.06753	16	0.0032	0.0032	0.009	6e-06	2e-05	1.49234	0.145172	0.00389138	0.04	0.04	0.04	0.04	0.04	1
D137	1	40.6178	13.7133	307.596	19.0938	15.589	39.0912	0.512903	0.703634	36.0264	3.2007	0.128103	3.97491	4.09146	4.0652	4.04135	4.06786	16	0.0032	0.0032	0.009	6e-06	2e-05	1.44105	0.128028	0.00512411	0.04	0.04	0.04	0.04	0.04	1
D138	1	40.6209	13.7075	306.867	19.0994	15.5912	39.0974	0.512896		36.6616	3.2817	0.177576	3.97491	4.09146	4.0652	4.04135	4.06786	16	0.0032	0.0032	0.009	6e-06		1.46647	0.131268	0.00710305	0.04	0.04	0.04	0.04	0.04	1
D140	1	40.6253	13.7135	307.274	19.0968	15.5906	39.0957	0.512883	0.703635	35.3562	3.415	0.132703	3.97491	4.09146	4.0652	4.04135	4.06786	16	0.0032	0.0032	0.009	6e-06	2e-05	1.41425	0.1366	0.00530811	0.04	0.04	0.04	0.04	0.04	1
D143	1	40.5963	13.7069	307.917	19.0996	15.591	39.097	0.512898	0.703634	37.7532	3.3295	0.182663	3.97491	4.09146	4.0652	4.04135	4.06786	16	0.0032	0.0032	0.009	6e-06	2e-05	1.51013	0.13318	0.0073065	0.04	0.04	0.04	0.04	0.04	1
D147	1	40.5843	13.7509	312.901	19.0751	15.5911	39.0869	0.51289	0.703641	42.8189	2.8963	0.28369	3.98056	4.08671	4.05887	4.03621	4.06482	16	0.0032	0.0032	0.009	6e-06	2e-05	1.71276	0.115852	0.0113476	0.04	0.04	0.04	0.04	0.04	1
D148	1	40.5802	13.7452	312.508	19.0933	15.5897	39.0985	0.512897	0.703635	40.1108	3.043	0.22299	3.97491	4.09146	4.0652	4.04135	4.06786	16	0.0032	0.0032	0.009	6e-06	2e-05	1.60443	0.12172	0.0089196	0.04	0.04	0.04	0.04	0.04	1
F59	1	40.5495	13.7947	318.898	19.1108	15.5944	39.0834	0.512909	0.703725	36.7601	3.3322	0.114173	3.98503	4.07492	4.05047	4.03408	4.06753	16	0.0032	0.0032	0.009	6e-06	2e-05	1.4704	0.133288	0.00456693	0.04	0.04	0.04	0.04	0.04	1
CH23	1	40.4348	13.8461	329.434	19.0924	15.5979	39.0689	0.512907	0.703529	47.9797	2.4892	0.317504	3.99122	4.06542	4.04287	4.03164	4.06956	16	0.0032	0.0032	0.009	6e-06	2e-05	1.91919	0.099568	0.0127002	0.04	0.04	0.04	0.04	0.04	1
F54	1	40.5009	13.8138	323.062	19.0874	15.5981	39.0598	0.512933	0.703959	45.8321	2.4465	0.315192	3.98503	4.07492	4.05047	4.03408	4.06753	16	0.0032	0.0032	0.009	6e-06	2e-05	1.83328	0.09786	0.0126077	0.04	0.04	0.04	0.04	0.04	1
F55	1	40.4985	13.8178	323.58	19.1074	15.5967	39.0757	0.51292	0.703758	41.5705	2.5936	0.317183	3.98961	4.0853	4.05899	4.04156	4.07623	16	0.0032	0.0032	0.009	6e-06	2e-05	1.66282	0.103744	0.0126873	0.04	0.04	0.04	0.04	0.04	1
D149	1	40.5765	13.7513	313.29	19.2878	15.6029	39.2314	0.512906	0.703545	43.2973	2.6145	0.340773	3.98056	4.08671	4.05887	4.03621	4.06482	16	0.0032	0.0032	0.009	6e-06	2e-05	1.73189	0.10458	0.0136309	0.04	0.04	0.04	0.04	0.04	1
D150	1	40.5756	13.7483	313.03	19.2893	15.6028	39.2322	0.512896	0.703527	43.1743	2.6231	0.356815	3.97491	4.09146	4.0652	4.04135	4.06786	16	0.0032	0.0032	0.009	6e-06	2e-05	1.72697	0.104924	0.0142726	0.04	0.04	0.04	0.04	0.04	1
D153	1	40.5698	13.7328	311.731	19.2828	15.6035	39.2302	0.512915	0.703541	38.4278	2.6271	0.332761	3.97491	4.09146	4.0652	4.04135	4.06786	16	0.0032	0.0032	0.009	6e-06	2e-05	1.53711	0.105084	0.0133104	0.04	0.04	0.04	0.04	0.04	1
ABEK	2	39.51	8.64	377.56						8.74813	3.9082	-0.0333931	3.83136	4.0863	4.07677	4.04577	4.06354	29						0.349925	0.156328	0.00133572	0.04	0.04	0.04	0.04	0.04	1.3
WE15	2	39.5	8.64	378.283						10.1485	3.87	-0.123174	3.83136	4.0863	4.07677	4.04577	4.06354	29						0.405938	0.1548	0.00492694	0.04	0.04	0.04	0.04	0.04	1.3
WE16	2	39.55	8.66	372.999						11.9384	3.4768	0.0187256	3.83865	4.08649	4.07304	4.04164	4.06113	29						0.477537	0.139072	0.000749025	0.04	0.04	0.04	0.04	0.04	1.3
WE2	2	39.51	8.7	372.557	18.9926	15.61	39.0509	0.5129	0.7042	15.7086	2.0424	0.258019	3.83865	4.08649	4.07304	4.04164	4.06113	29	0.0032	0.0032	0.009	6e-06	2e-05	0.628344	0.081696	0.0103208	0.04	0.04	0.04	0.04	0.04	1.3
WE3	2	39.54	8.69	371.204	18.8183	15.6073	38.9857			17.5488	2.3567	0.27717	3.83865	4.08649	4.07304	4.04164	4.06113	29	0.0032	0.0032	0.009			0.701951	0.094268	0.0110868	0.04	0.04	0.04	0.04	0.04	1.3
WE5ab	2	39.54	8.68	372.04						24.5762	2.0019	0.419213	3.83865	4.08649	4.07304	4.04164	4.06113	29						0.983046	0.080076	0.0167685	0.04	0.04	0.04	0.04	0.04	1.3
WP103	2	39.53	8.65	375.278	18.6407	15.6121	38.9348			10.7328	3.7474	-0.0588012	3.83136	4.0863	4.07677	4.04577	4.06354	29	0.0032	0.0032	0.009			0.42931	0.149896	0.00235205	0.04	0.04	0.04	0.04	0.04	1.3
WP104	2	39.54	8.64	375.401						8.93021	3.8941	-0.0453732	3.83136	4.0863	4.07677	4.04577	4.06354	29						0.357208	0.155764	0.00181493	0.04	0.04	0.04	0.04	0.04	1.3
WP106	2	39.54	8.64	375.401						21.1206	2.066	0.302909	3.83136	4.0863	4.07677	4.04577	4.06354	29						0.844823	0.08264	0.0121164	0.04	0.04	0.04	0.04	0.04	1.3
WP108	2	39.54	8.63	376.245						8.34092	3.8648	-0.0759841	3.83136	4.0863	4.07677	4.04577	4.06354	29						0.333637	0.154592	0.00303936	0.04	0.04	0.04	0.04	0.04	1.3
WP109	2	39.54	8.63	376.245	18.4712	15.6098	38.7893			8.43682	4.1835	-0.134288	3.83136	4.0863	4.07677	4.04577	4.06354	29	0.0032	0.0032	0.009			0.337473	0.16734	0.00537153	0.04	0.04	0.04	0.04	0.04	1.3
WP11	2	39.47	8.61	382.966						8.92518	3.9462	-0.0194932	3.83136	4.0863	4.07677	4.04577	4.06354	29						0.357007	0.157848	0.00077973	0.04	0.04	0.04	0.04	0.04	1.4
WP110	2	39.55	8.63	375.53	18.4757	15.6089	38.7935			7.98736	3.8026	-0.0937858	3.83136	4.0863	4.07677	4.04577	4.06354	29	0.0032	0.0032	0.009			0.319495	0.152104	0.00375143	0.04	0.04	0.04	0.04	0.04	1.4
WP111	2	39.47	8.61	382.966						8.6227	4.1529	-0.0692996	3.83136	4.0863	4.07677	4.04577	4.06354	29						0.344908	0.166116	0.00277198	0.04	0.04	0.04	0.04	0.04	1.4
WP113a	2	39.48	8.6	383.08						8.6261	4.3222	-0.0274829	3.83136	4.0863	4.07677	4.04577	4.06354	29						0.345044	0.172888	0.00109932	0.04	0.04	0.04	0.04	0.04	1.4
WP113b	2	39.48	8.6	383.08						8.63596	4.1565	-0.0592063	3.83136	4.0863	4.07677	4.04577	4.06354	29						0.345439	0.16626	0.00236825	0.04	0.04	0.04	0.04	0.04	1.4
WP114f	2	39.48	8.6	383.08						8.96425	3.9912	-0.0194132	3.83136	4.0863	4.07677	4.04577	4.06354	29						0.35857	0.159648	0.000776527	0.04	0.04	0.04	0.04	0.04	1.4
WP114L	2	39.48	8.6	383.08						17.1934	2.4768	0.227207	3.83136	4.0863	4.07677	4.04577	4.06354	29						0.687737	0.099072	0.00908829	0.04	0.04	0.04	0.04	0.04	1.4
WP115bb	2	39.47	8.6	383.803						8.83988	4.1306	-0.0787061	3.83136	4.0863	4.07677	4.04577	4.06354	29						0.353595	0.165224	0.00314824	0.04	0.04	0.04	0.04	0.04	1.4
WP115bs	2	39.47	8.6	383.803						16.7669	2.6258	0.115991	3.83136	4.0863	4.07677	4.04577	4.06354	29						0.670677	0.105032	0.00463964	0.04	0.04	0.04	0.04	0.04	1.4
WP115yp	2	39.47	8.6	383.803						8.79518	4.1794	-0.0765628	3.83136	4.0863	4.07677	4.04577	4.06354	29						0.351807	0.167176	0.00306251	0.04	0.04	0.04	0.04	0.04	1.4
WP116	2	39.48	8.61	382.242	18.7135	15.6069	38.8977	0.5128	0.7042	21.1076	2.0728	0.426176	3.83136	4.0863	4.07677	4.04577	4.06354	29	0.0032	0.0032	0.009	6e-06	2e-05	0.844302	0.082912	0.017047	0.04	0.04	0.04	0.04	0.04	1.4
WP118	2	39.45	8.64	381.926						17.6398	2.3598	0.298874	3.83136	4.0863	4.07677	4.04577	4.06354	29						0.705593	0.094392	0.0119549	0.04	0.04	0.04	0.04	0.04	1.4
WP119	2	39.45	8.64	381.926						17.5326	2.3215	0.303508	3.83136	4.0863	4.07677	4.04577	4.06354	29						0.701304	0.09286	0.0121403	0.04	0.04	0.04	0.04	0.04	1.4
WP120	2	39.46	8.67	378.71						12.2851	3.1615	0.0635793	3.83865	4.08649	4.07304	4.04164	4.06113	29						0.491403	0.12646	0.00254317	0.04	0.04	0.04	0.04	0.04	1.4
WP136	2	39.46	8.5	392.954						12.0323	3.2091	0.0982944	3.82866	4.09167	4.08369	4.05101	4.06601	29						0.481292	0.128364	0.00393177	0.04	0.04	0.04	0.04	0.04	1.4
WP141	2	39.46	8.5	392.954						15.3182	2.859	0.0946516	3.82866	4.09167	4.08369	4.05101	4.06601	29						0.612727	0.11436	0.00378607	0.04	0.04	0.04	0.04	0.04	1.4
WP179	2	39.5	8.58	383.328						11.3947	3.2097	0.0420791	3.83136	4.0863	4.07677	4.04577	4.06354	29						0.455787	0.128388	0.00168317	0.04	0.04	0.04	0.04	0.04	1.4
WP181	2	39.5	8.58	383.328						11.7728	3.2348	0.108023	3.83136	4.0863	4.07677	4.04577	4.06354	29						0.470911	0.129392	0.00432092	0.04	0.04	0.04	0.04	0.04	1.4
WP182	2	39.5	8.58	383.328	18.6409	15.6068	38.855			11.4457	3.1781	0.0370507	3.83136	4.0863	4.07677	4.04577	4.06354	29	0.0032	0.0032	0.009			0.457829	0.127124	0.00148203	0.04	0.04	0.04	0.04	0.04	1.4
WP183	2	39.5	8.58	383.328						11.5208	3.4032	0.046086	3.83136	4.0863	4.07677	4.04577	4.06354	29						0.460832	0.136128	0.00184344	0.04	0.04	0.04	0.04	0.04	1.4
WP184	2	39.5	8.59	382.484	18.4898	15.6097	38.8068	0.5128	0.7043	9.70724	3.2218	0.0457605	3.83136	4.0863	4.07677	4.04577	4.06354	29	0.0032	0.0032	0.009	6e-06	2e-05	0.38829	0.128872	0.00183042	0.04	0.04	0.04	0.04	0.04	1.4
WP31	2	39.54	8.67	372.878						25.8545	1.9993	0.466373	3.83865	4.08649	4.07304	4.04164	4.06113	29						1.03418	0.079972	0.0186549	0.04	0.04	0.04	0.04	0.04	1.4
WP44	2	39.54	8.66	373.718	18.653	15.6121	38.9417	0.5128	0.7042	13.1472	3.5898	0.0572676	3.83865	4.08649	4.07304	4.04164	4.06113	29	0.0032	0.0032	0.009	6e-06	2e-05	0.525887	0.143592	0.0022907	0.04	0.04	0.04	0.04	0.04	1.4
WP45	2	39.51	8.66	375.886						16.1551	2.4352	0.28219	3.83865	4.08649	4.07304	4.04164	4.06113	29						0.646204	0.097408	0.0112876	0.04	0.04	0.04	0.04	0.04	1.4
WP55	2	39.49	8.67	376.51	18.518	15.6074	38.7941			15.0502	2.3826	0.274944	3.83865	4.08649	4.07304	4.04164	4.06113	29	0.0032	0.0032	0.009			0.602006	0.095304	0.0109978	0.04	0.04	0.04	0.04	0.04	1.4
WP62	2	39.51	8.64	377.56						8.41415	3.8829	-0.0867198	3.83136	4.0863	4.07677	4.04577	4.06354	29						0.336566	0.155316	0.00346879	0.04	0.04	0.04	0.04	0.04	1.4
WP64	2	39.52	8.64	376.838	18.4759	15.6087	38.7937	0.5128	0.7045	8.66577	4.0329	-0.0820185	3.83136	4.0863	4.07677	4.04577	4.06354	29	0.0032	0.0032	0.009	6e-06	2e-05	0.346631	0.161316	0.00328074	0.04	0.04	0.04	0.04	0.04	1.4
WP66	2	39.52	8.64	376.838	18.4629	15.6093	38.7816			8.30962	4.077	-0.0942991	3.83136	4.0863	4.07677	4.04577	4.06354	29	0.0032	0.0032	0.009			0.332385	0.16308	0.00377196	0.04	0.04	0.04	0.04	0.04	1.4
WP68	2	39.51	8.64	377.56						8.6591	3.9731	-0.080658	3.83136	4.0863	4.07677	4.04577	4.06354	29						0.346364	0.158924	0.00322632	0.04	0.04	0.04	0.04	0.04	1.4
WP78	2	39.51	8.6	380.924						7.99827	3.8975	-0.0992163	3.83136	4.0863	4.07677	4.04577	4.06354	29						0.319931	0.1559	0.00396865	0.04	0.04	0.04	0.04	0.04	1.4
WP80	2	39.51	8.61	380.081	18.4718	15.6025	38.7692	0.5128	0.7043	8.15968	4.1952	-0.01644	3.83136	4.0863	4.07677	4.04577	4.06354	29	0.0032	0.0032	0.009	6e-06	2e-05	0.326387	0.167808	0.000657601	0.04	0.04	0.04	0.04	0.04	1.4
WP82	2	39.5	8.6	381.641						8.30626	4.1687	-0.107512	3.83136	4.0863	4.07677	4.04577	4.06354	29						0.33225	0.166748	0.00430048	0.04	0.04	0.04	0.04	0.04	1.4
WP84	2	39.48	8.61	382.242	18.4758	15.6074	38.7848	0.5128	0.7043	7.68103	3.7972	-0.264975	3.83136	4.0863	4.07677	4.04577	4.06354	29	0.0032	0.0032	0.009	6e-06	2e-05	0.307241	0.151888	0.010599	0.04	0.04	0.04	0.04	0.04	1.4
WP85	2	39.47	8.64	380.464	18.6945	15.5999	38.8433	0.5128	0.7046	15.2068	2.9061	0.144755	3.83136	4.0863	4.07677	4.04577	4.06354	29	0.0032	0.0032	0.009	6e-06	2e-05	0.608272	0.116244	0.00579021	0.04	0.04	0.04	0.04	0.04	1.4
WP87	2	39.6	8.58	376.272	18.5673	15.6069	38.8116	0.5128	0.7042	19.2334	2.247	0.34993	3.82755	4.09323	4.0895	4.05933	4.07467	29	0.0032	0.0032	0.009	6e-06	2e-05	0.769336	0.08988	0.0139972	0.04	0.04	0.04	0.04	0.04	1.4
WP89	2	39.58	8.56	379.386	18.8307	15.6083	38.9743	0.5128	0.706	15.6282	3.0901	0.164088	3.82755	4.09323	4.0895	4.05933	4.07467	29	0.0032	0.0032	0.009	6e-06	2e-05	0.625129	0.123604	0.00656354	0.04	0.04	0.04	0.04	0.04	1.4
WP90	2	39.56	8.52	384.221	18.8128	15.6114	38.9809		0.7042	13.058	3.0139	0.0611343	3.82656	4.09618	4.09396	4.06304	4.07655	29	0.0032	0.0032	0.009		2e-05	0.522321	0.120556	0.00244537	0.04	0.04	0.04	0.04	0.04	1.4
WP91	2	39.54	8.5	387.335	18.8766	15.6106	39.0049	0.5129	0.7042	16.2012	2.7668	0.134207	3.82866	4.09167	4.08369	4.05101	4.06601	29	0.0032	0.0032	0.009	6e-06	2e-05	0.648047	0.110672	0.00536827	0.04	0.04	0.04	0.04	0.04	1.4
WP92	2	39.53	8.49	388.892	18.6447	15.6062	38.8		0.7047	12.9949	2.8289	0.100151	3.82866	4.09167	4.08369	4.05101	4.06601	29	0.0032	0.0032	0.009		2e-05	0.519795	0.113156	0.00400605	0.04	0.04	0.04	0.04	0.04	1.4
WP93	2	39.48	8.48	393.246	18.8031	15.611	38.9747	0.5128	0.7042	13.8942	2.7484	0.171421	3.82866	4.09167	4.08369	4.05101	4.06601	29	0.0032	0.0032	0.009	6e-06	2e-05	0.555769	0.109936	0.00685686	0.04	0.04	0.04	0.04	0.04	1.4
WP96	2	39.53	8.65	375.278	18.9483	15.6168	39.0543			19.7784	2.1183	0.302765	3.83136	4.0863	4.07677	4.04577	4.06354	29	0.0032	0.0032	0.009			0.791138	0.084732	0.0121106	0.04	0.04	0.04	0.04	0.04	1.4
H12	4	40.62	10.07	178.17				0.51291	0.705673	14.7138	3.327	0.0106501	3.98685	4.07962	4.03159	4.0058	4.04504	28				6e-06	2e-05	0.588552	0.13308	0.000426004	0.04	0.04	0.04	0.04	0.04	1.9
H13	4	40.64	10.11	173.497				0.512925	0.703716	15.9337	3.473	0.0654585	3.98685	4.07962	4.03159	4.0058	4.04504	28				6e-06	2e-05	0.637346	0.13892	0.00261834	0.04	0.04	0.04	0.04	0.04	1.9
H14	4	40.64	10.13	171.959				0.512909	0.705314	14.3382	3.2629	0.0608363	3.98685	4.07962	4.03159	4.0058	4.04504	28				6e-06	2e-05	0.573528	0.130516	0.00243345	0.04	0.04	0.04	0.04	0.04	1.9
H15	4	40.66	10.18	166.564				0.512936	0.703502	26.1805	2.5025	0.400609	3.98272	4.08006	4.03582	4.01049	4.04827	28				6e-06	2e-05	1.04722	0.1001	0.0160244	0.04	0.04	0.04	0.04	0.04	1.9
H17	4	40.68	10.17	165.722	18.7481	15.5849	38.9147			14.5354	3.3995	0.0872246	3.98272	4.08006	4.03582	4.01049	4.04827	28	0.0032	0.0032	0.009			0.581415	0.13598	0.00348898	0.04	0.04	0.04	0.04	0.04	1.9
H18A	4	40.69	10.17	164.928				0.512916	0.704453	16.4059	3.3988	0.260948	3.98272	4.08006	4.03582	4.01049	4.04827	28				6e-06	2e-05	0.656235	0.135952	0.0104379	0.04	0.04	0.04	0.04	0.04	1.9
H18B	4	40.69	10.17	164.928						15.7454	3.3582	0.399309	3.98272	4.08006	4.03582	4.01049	4.04827	28						0.629817	0.134328	0.0159724	0.04	0.04	0.04	0.04	0.04	1.9
H23	4	40.73	10.05	171.442				0.512941	0.703416	20.9655	2.7025	0.346052	3.99928	4.08644	4.03149	4.00331	4.04364	28				6e-06	2e-05	0.838618	0.1081	0.0138421	0.04	0.04	0.04	0.04	0.04	1.9
H24	4	40.78	9.97	174.657	18.9463	15.5935	39.0187	0.512926	0.703562	19.005	2.8854	0.309311	3.99636	4.08901	4.03564	4.00712	4.04636	28	0.0032	0.0032	0.009	6e-06	2e-05	0.760199	0.115416	0.0123725	0.04	0.04	0.04	0.04	0.04	1.9
H25	4	40.87	9.94	171.354	19.1501	15.6049	39.143	0.512935	0.703631	25.4587	2.5841	0.486281	3.98165	4.09706	4.04824	4.01748	4.05256	28	0.0032	0.0032	0.009	6e-06	2e-05	1.01835	0.103364	0.0194512	0.04	0.04	0.04	0.04	0.04	1.9
H29	4	40.9	9.9	173.14	18.9846	15.5771	38.9579	0.51297	0.703417	30.7156	1.8163	0.248896	3.98165	4.09706	4.04824	4.01748	4.05256	28	0.0032	0.0032	0.009	6e-06	2e-05	1.22862	0.072652	0.00995582	0.04	0.04	0.04	0.04	0.04	1.9
H32a	4	40.9	9.9	173.14	19.169	15.6053	39.1582	0.512933	0.703645	24.6048	2.7174	0.45722	3.98165	4.09706	4.04824	4.01748	4.05256	28	0.0032	0.0032	0.009	6e-06	2e-05	0.98419	0.108696	0.0182888	0.04	0.04	0.04	0.04	0.04	1.9
H32b	4	40.9	9.9	173.14				0.512934	0.70364	26.0444	2.5785	0.455112	3.98165	4.09706	4.04824	4.01748	4.05256	28				6e-06	2e-05	1.04178	0.10314	0.0182045	0.04	0.04	0.04	0.04	0.04	1.9
H345	4	41.02	10.67	101.608				0.51296		27.2716	3.3114	0.118803	3.91065	4.08739	4.07176	4.04463	4.06863	25				6e-06		1.09087	0.132456	0.00475213	0.04	0.04	0.04	0.04	0.04	1.9
H35	4	40.9	9.9	173.14						32.7203	1.7048	0.221984	3.98165	4.09706	4.04824	4.01748	4.05256	28						1.30881	0.068192	0.00887935	0.04	0.04	0.04	0.04	0.04	1.9
H350	4	41.02	10.67	101.608				0.512948	0.703519	33.1493	2.4097	0.461852	3.91065	4.08739	4.07176	4.04463	4.06863	25				6e-06	2e-05	1.32597	0.096388	0.0184741	0.04	0.04	0.04	0.04	0.04	1.9
H352	4	41.04	10.67	99.8237	19.1425	15.6001	39.0877		0.703453	29.6406	2.3525	0.383694	3.91065	4.08739	4.07176	4.04463	4.06863	25	0.0032	0.0032	0.009		2e-05	1.18562	0.0941	0.0153478	0.04	0.04	0.04	0.04	0.04	1.9
H354	4	41.04	10.67	99.8237				0.512954	0.70346	28.4301	2.4547	0.359962	3.91065	4.08739	4.07176	4.04463	4.06863	25				6e-06	2e-05	1.1372	0.098188	0.0143985	0.04	0.04	0.04	0.04	0.04	1.9
H355	4	41.05	10.67	98.9377	18.9568	15.5886	38.9032	0.512969	0.703362		1.7251	0.299985	3.91065	4.08739	4.07176	4.04463	4.06863	25	0.0032	0.0032	0.009	6e-06	2e-05		0.069004	0.0119994	0.04	0.04	0.04	0.04	0.04	1.9
H358	4	41.06	10.65	99.3909				0.512971	0.703404	25.4231	2.0026	0.338632	3.9103	4.08251	4.06785	4.04319	4.06939	25				6e-06	2e-05	1.01692	0.080104	0.0135453	0.04	0.04	0.04	0.04	0.04	1.9
H36	4	40.89	9.9	173.752	19.038	15.6019	39.0686	0.512935	0.703406	22.45	2.7602	0.381845	3.98165	4.09706	4.04824	4.01748	4.05256	28	0.0032	0.0032	0.009	6e-06	2e-05	0.898	0.110408	0.0152738	0.04	0.04	0.04	0.04	0.04	1.9
H360	4	41.04	10.61	103.853						14.1344	3.1875	0.121583	3.91431	4.0831	4.06414	4.03792	4.06426	25						0.565378	0.1275	0.00486331	0.04	0.04	0.04	0.04	0.04	1.9
H363	4	41.06	10.6	102.863				0.512969		28.6641	2.0285	0.33971	3.91326	4.07992	4.0619	4.03754	4.06549	25				6e-06		1.14656	0.08114	0.0135884	0.04	0.04	0.04	0.04	0.04	1.9
H368	4	41.03	10.59	106.1	19.1783	15.6015	39.1038	0.512952	0.703469	33.4375	2.4642	0.40669	3.91431	4.0831	4.06414	4.03792	4.06426	25	0.0032	0.0032	0.009	6e-06	2e-05	1.3375	0.098568	0.0162676	0.04	0.04	0.04	0.04	0.04	1.9
H374	4	41.04	10.58	105.967				0.51295	0.7035	25.6202	2.2481	0.467161	3.91431	4.0831	4.06414	4.03792	4.06426	25				6e-06	2e-05	1.02481	0.089924	0.0186864	0.04	0.04	0.04	0.04	0.04	1.9
H376	4	41.03	10.56	108.239				0.51295	0.703666	23.9677	3.0197	0.187317	3.91431	4.0831	4.06414	4.03792	4.06426	25				6e-06	2e-05	0.958708	0.120788	0.00749267	0.04	0.04	0.04	0.04	0.04	1.9
H377	4	41.03	10.55	108.966				0.51295	0.703505	15.2459	2.7255	0.334482	3.91431	4.0831	4.06414	4.03792	4.06426	25				6e-06	2e-05	0.609835	0.10902	0.0133793	0.04	0.04	0.04	0.04	0.04	1.9
H381	4	41.01	10.56	109.909				0.512954	0.703528	24.2844	2.2593	0.449985	3.91431	4.0831	4.06414	4.03792	4.06426	25				6e-06	2e-05	0.971376	0.090372	0.0179994	0.04	0.04	0.04	0.04	0.04	1.9
H385	4	41	10.53	112.901	18.9795	15.5683	38.8865	0.51297	0.70344	34.4035	2.0017	0.373694	3.92274	4.08105	4.05728	4.03137	4.06012	25	0.0032	0.0032	0.009	6e-06	2e-05	1.37614	0.080068	0.0149478	0.04	0.04	0.04	0.04	0.04	1.9
H387	4	40.97	10.54	114.697	19.0334	15.5755	38.8981	0.512973	0.703352	30.131	2.1284	0.348441	3.92274	4.08105	4.05728	4.03137	4.06012	25	0.0032	0.0032	0.009	6e-06	2e-05	1.20524	0.085136	0.0139377	0.04	0.04	0.04	0.04	0.04	1.9
H398	4	41.04	10.52	110.377	18.8049	15.5158	38.6642	0.512965	0.703421	31.7898	2.1537	0.225107	3.92274	4.08105	4.05728	4.03137	4.06012	25	0.0032	0.0032	0.009	6e-06	2e-05	1.27159	0.086148	0.00900429	0.04	0.04	0.04	0.04	0.04	1.9
H399	4	41.04	10.52	110.377				0.512947	0.703648	36.5562	2.2383	0.493208	3.92274	4.08105	4.05728	4.03137	4.06012	25				6e-06	2e-05	1.46225	0.089532	0.0197283	0.04	0.04	0.04	0.04	0.04	1.9
H402	4	41.1	10.61	98.8142				0.512947	0.703504	28.2706	2.5875	0.342846	3.91326	4.07992	4.0619	4.03754	4.06549	25				6e-06	2e-05	1.13083	0.1035	0.0137138	0.04	0.04	0.04	0.04	0.04	1.9
H43	4	40.95	10.06	155.406	18.9917	15.5717	38.9611	0.512933	0.703652	22.1919	2.5146	0.403451	3.97372	4.09066	4.04601	4.01763	4.05301	28	0.0032	0.0032	0.009	6e-06	2e-05	0.887675	0.100584	0.016138	0.04	0.04	0.04	0.04	0.04	1.9
H46	4	40.87	10.07	159.818				0.512932	0.703631	20.2137	3.1446	0.271189	3.98485	4.08771	4.03955	4.01179	4.04931	28				6e-06	2e-05	0.808549	0.125784	0.0108475	0.04	0.04	0.04	0.04	0.04	1.9
H47	4	40.86	10.07	160.503				0.51293	0.703636	15.6877	4.0751	0.741325	3.98485	4.08771	4.03955	4.01179	4.04931	28				6e-06	2e-05	0.627509	0.163004	0.029653	0.04	0.04	0.04	0.04	0.04	1.9
H48	4	40.84	10.06	162.746				0.512933	0.703527	24.0382	2.6265	0.380988	3.99294	4.08505	4.03452	4.0074	4.04658	28				6e-06	2e-05	0.961528	0.10506	0.0152395	0.04	0.04	0.04	0.04	0.04	1.9
H50	4	40.82	10.06	164.14				0.512922	0.703623	17.6422	3.1776	0.913038	3.99294	4.08505	4.03452	4.0074	4.04658	28				6e-06	2e-05	0.705687	0.127104	0.0365215	0.04	0.04	0.04	0.04	0.04	1.9
H52	4	40.85	10.07	161.192				0.512936	0.703575	19.3497	3.5446	0.200616	3.98485	4.08771	4.03955	4.01179	4.04931	28				6e-06	2e-05	0.773988	0.141784	0.00802463	0.04	0.04	0.04	0.04	0.04	1.9
H53	4	40.89	10.13	153.257						17.5215	3.3108	0.279381	3.98485	4.08771	4.03955	4.01179	4.04931	28						0.700859	0.132432	0.0111752	0.04	0.04	0.04	0.04	0.04	1.9
H54	4	40.84	10.13	156.795				0.512928	0.703668	19.6674	3.4466	0.431882	3.99294	4.08505	4.03452	4.0074	4.04658	28				6e-06	2e-05	0.786697	0.137864	0.0172753	0.04	0.04	0.04	0.04	0.04	1.9
H57	4	40.69	10.09	171.191				0.512912	0.704414	14.6308	3.3698	0.0261141	3.99442	4.08242	4.03165	4.00519	4.04505	28				6e-06	2e-05	0.585232	0.134792	0.00104457	0.04	0.04	0.04	0.04	0.04	1.9
H59a	4	40.69	10.13	168.03	18.8254	15.5859	38.9404	0.512924	0.706168	17.1557	3.3408	-0.0305607	3.99442	4.08242	4.03165	4.00519	4.04505	28	0.0032	0.0032	0.009	6e-06	2e-05	0.686229	0.133632	0.00122243	0.04	0.04	0.04	0.04	0.04	1.9
H59b	4	40.69	10.13	168.03						17.5173	3.3506	-0.0150439	3.99442	4.08242	4.03165	4.00519	4.04505	28						0.700692	0.134024	0.000601756	0.04	0.04	0.04	0.04	0.04	1.9
H9	4	40.55	9.98	190.662				0.512939	0.703534	27.8032	2.2309	0.412258	3.97733	4.08097	4.03284	4.00554	4.04375	28				6e-06	2e-05	1.11213	0.089236	0.0164903	0.04	0.04	0.04	0.04	0.04	1.9
RV 165	2	37.574	5.964	742.999	18.8939	15.6168	38.9292	0.512827	0.703723	19.6237	4.1756	0.627229	3.89369	4.15958	4.14155	4.09137	4.08985	30	0.0032	0.0032	0.009	6e-06	2e-05	0.784947	0.167024	0.0250892	0.04	0.04	0.04	0.04	0.04	2.6
RV 197	2	37.936	6.709	653.478	19.0969	15.6172	39.1933	0.512841	0.703741	35.7859	2.7847	0.803348	3.87856	4.17789	4.15534	4.09468	4.08661	30	0.0032	0.0032	0.009	6e-06	2e-05	1.43143	0.111388	0.0321339	0.04	0.04	0.04	0.04	0.04	2.2
RV 351	2	39.18	8.05	451.149	18.9907	15.5992	38.9468	0.512913	0.703912	25.6657	2.2819	0.318789	3.85559	4.14034	4.11085	4.05331	4.05404	30	0.0032	0.0032	0.009	6e-06	2e-05	1.02663	0.091276	0.0127516	0.04	0.04	0.04	0.04	0.04	2
RV 73	2	38.905	7.874	485.55	18.2118	15.5512	38.2474	0.512818	0.703953	19.1716	2.8623	0.312027	3.81969	4.11661	4.10069	4.04887	4.05097	30	0.0032	0.0032	0.009	6e-06	2e-05	0.766864	0.114492	0.0124811	0.04	0.04	0.04	0.04	0.04	1.6
H146	4	41.672	11.3074	17.6839	18.9749	15.6015	38.9837	0.512963	0.703406	28.4178	2.1999	0.239298	3.89733	4.11101	4.09228	4.05529	4.0706	20	0.0032	0.0032	0.009	6e-06	2e-05	1.13671	0.087996	0.00957194	0.04	0.04	0.04	0.04	0.04	5
H139	4	41.6809	11.3003	16.4453	18.7978	15.5636	38.8238	0.512956	0.703377	22.2963	2.9254	0.0996849	3.89733	4.11101	4.09228	4.05529	4.0706	20	0.0032	0.0032	0.009	6e-06	2e-05	0.891851	0.117016	0.0039874	0.04	0.04	0.04	0.04	0.04	5
H164	4	41.66	11.23	14.1381	18.7828	15.5621	38.8143	0.512969	0.703637	20.6729	3.0157	-0.152483	3.90093	4.10812	4.08908	4.05352	4.07067	20	0.0032	0.0032	0.009	6e-06	2e-05	0.826916	0.120628	0.00609932	0.04	0.04	0.04	0.04	0.04	5
H153	4	41.57	11.28	25.2755	18.804	15.5761	38.844	0.512961	0.703504	29.0395	3.201	0.459422	3.8899	4.10771	4.09286	4.05737	4.07258	20	0.0032	0.0032	0.009	6e-06	2e-05	1.16158	0.12804	0.0183769	0.04	0.04	0.04	0.04	0.04	5
H244	4	41.61	11.31	23.0375	18.8651	15.5585	38.8357	0.512963	0.703352	13.3823	2.3159	0.283847	3.8899	4.10771	4.09286	4.05737	4.07258	20	0.0032	0.0032	0.009	6e-06	2e-05	0.535292	0.092636	0.0113539	0.04	0.04	0.04	0.04	0.04	5
H178	4	41.63	11.27	18.8704	18.8043	15.5857	38.8756	0.51296	0.703482	23.3333	3.3348	0.43993	3.8899	4.10771	4.09286	4.05737	4.07258	20	0.0032	0.0032	0.009	6e-06	2e-05	0.933333	0.133392	0.0175972	0.04	0.04	0.04	0.04	0.04	5
H137	4	41.65	11.28	17.5548	18.8976	15.5953	38.9329	0.512962	0.703375	22.1217	2.5577	0.163971	3.8899	4.10771	4.09286	4.05737	4.07258	20	0.0032	0.0032	0.009	6e-06	2e-05	0.884866	0.102308	0.00655882	0.04	0.04	0.04	0.04	0.04	5
H107	4	41.62	11.33	23.5326	18.8259	15.5969	38.9023	0.51296	0.703471	20.0918	3.2718	0.394565	3.8899	4.10771	4.09286	4.05737	4.07258	20	0.0032	0.0032	0.009	6e-06	2e-05	0.803671	0.130872	0.0157826	0.04	0.04	0.04	0.04	0.04	5
H208	4	41.64	11.29	19.0821	18.967	15.5784	38.9439	0.512956	0.703366	27.122	2.1405	0.26137	3.8899	4.10771	4.09286	4.05737	4.07258	20	0.0032	0.0032	0.009	6e-06	2e-05	1.08488	0.08562	0.0104548	0.04	0.04	0.04	0.04	0.04	5
S163	1	41.18	11.87	100.038	18.4449	15.5619	38.547	0.512893	0.703845	25.9158	1.7079	0.152041	3.86963	4.12325	4.11998	4.08164	4.08741	24	0.0032	0.0032	0.009	6e-06	2e-05	1.03663	0.068316	0.00608163	0.04	0.04	0.04	0.04	0.04	3
S144	1	41.0671	11.8482	106.856	18.5246	15.5641	38.5859	0.512898	0.703708	32.8879	1.7726	-0.0577883	3.89013	4.11267	4.10364	4.06988	4.08315	24	0.0032	0.0032	0.009	6e-06	2e-05	1.31551	0.070904	0.00231153	0.04	0.04	0.04	0.04	0.04	1.5
S119	1	41.0051	11.938	118.629	18.482	15.5606	38.5485	0.512909	0.703634	29.6534	1.5319	0.215692	3.89347	4.1144	4.10603	4.07288	4.08607	24	0.0032	0.0032	0.009	6e-06	2e-05	1.18613	0.061276	0.00862769	0.04	0.04	0.04	0.04	0.04	0.8
C329	1	41.0893	12.5908	172.901	18.2276	15.5609	38.2127	0.512835	0.704016	20.7746	1.9871	0.111844	3.96702	4.11366	4.08987	4.05959	4.07837	24	0.0032	0.0032	0.009	6e-06	2e-05	0.830982	0.079484	0.00447374	0.04	0.04	0.04	0.04	0.04	2
C350	1	41.2142	12.4867	156.721	18.5106	15.5774	38.4726		0.704647	12.294	3.5268	0.283736	3.94694	4.13265	4.10771	4.06816	4.07896	24	0.0032	0.0032	0.009		2e-05	0.491761	0.141072	0.0113494	0.04	0.04	0.04	0.04	0.04	1
C380	1	41.2719	12.5163	157.413	18.2603	15.5577	38.2891	0.512827	0.704056	22.3749	2.2655	0.149766	3.95491	4.14169	4.10996	4.06564	4.07486	24	0.0032	0.0032	0.009	6e-06	2e-05	0.894997	0.09062	0.00599064	0.04	0.04	0.04	0.04	0.04	1
C382	1	41.2706	12.5259	158.474	18.4964	15.5664	38.5705	0.512863	0.704206	26.099	2.0284	0.120969	3.95491	4.14169	4.10996	4.06564	4.07486	24	0.0032	0.0032	0.009	6e-06	2e-05	1.04396	0.081136	0.00483877	0.04	0.04	0.04	0.04	0.04	1
C476	1	41.5894	12.6423	162.628	19.0701	15.5788	39.0703	0.512919	0.703579	25.2961	2.3116	0.266224						16	0.0032	0.0032	0.009	6e-06	2e-05	1.01184	0.092464	0.010649						1
C478	1	41.6165	12.6599	164.215	19.0567	15.5838	39.1243	0.512895	0.703699	37.5749	2.3073	0.126572						16	0.0032	0.0032	0.009	6e-06	2e-05	1.503	0.092292	0.00506288						1
S49	1	40.388	12.6557	222.576	18.8762	15.6009	38.9834	0.512862	0.703799	27.0522	2.8229	0.243765	3.948	4.07428	4.07168	4.06244	4.09094	17	0.0032	0.0032	0.009	6e-06	2e-05	1.08209	0.112916	0.00975061	0.04	0.04	0.04	0.04	0.04	1
G482	1	40.5658	12.7258	215.951	18.5733	15.5611	38.5568	0.512911	0.703724	23.4089	2.5701	0.220334	3.95757	4.07033	4.06794	4.06074	4.09125	17	0.0032	0.0032	0.009	6e-06	2e-05	0.936355	0.102804	0.00881335	0.04	0.04	0.04	0.04	0.04	1
D51	1	40.8129	13.0546	232.438	18.8138	15.5539	38.7559	0.51292	0.703938	28.0722	3.6054	-0.154963	4.00992	4.08055	4.05204	4.03664	4.07053	16	0.0032	0.0032	0.009	6e-06	2e-05	1.12289	0.144216	0.00619852	0.04	0.04	0.04	0.04	0.04	2
C156	1	40.9127	13.1086	233.184	19.0001	15.5774	39.0335	0.512907	0.703725	40.2542	3.058	0.252315	4.0098	4.0865	4.05401	4.03443	4.06627	16	0.0032	0.0032	0.009	6e-06	2e-05	1.61017	0.12232	0.0100926	0.04	0.04	0.04	0.04	0.04	2
C127	1	40.8564	13.1011	234.987	18.9635	15.5442	38.9552	0.512897	0.703921	30.9171	4.0741	-0.0843821	4.0098	4.0865	4.05401	4.03443	4.06627	16	0.0032	0.0032	0.009	6e-06	2e-05	1.23668	0.162964	0.00337529	0.04	0.04	0.04	0.04	0.04	2
F116	1	41.0451	13.2675	244.331	19.1037	15.5792	39.0046	0.512942	0.703825	23.8277	3.8359	0.161306						17	0.0032	0.0032	0.009	6e-06	2e-05	0.953107	0.153436	0.00645224						2
D158	1	41.0821	13.2474	240.919	19.1223	15.5877	39.0277	0.512958	0.703406	48.9185	2.0703	0.446964						17	0.0032	0.0032	0.009	6e-06	2e-05	1.95674	0.082812	0.0178786						2
F139	1	41.0254	13.3008	248.532	19.1231	15.5825	39.0142	0.512949	0.703544	30.6242	2.5352	0.312219	3.99921	4.09289	4.05841	4.03304	4.06079	17	0.0032	0.0032	0.009	6e-06	2e-05	1.22497	0.101408	0.0124888	0.04	0.04	0.04	0.04	0.04	2
G538	1	40.1244	12.3519	221.934	18.8218	15.572	38.6401	0.512912	0.70361	26.0318	2.5381	0.316337	3.91426	4.109	4.10584	4.08295	4.09942	22	0.0032	0.0032	0.009	6e-06	2e-05	1.04127	0.101524	0.0126535	0.04	0.04	0.04	0.04	0.04	1
S5	1	40.3644	12.3918	204.107	18.8724	15.59	38.8429	0.512883		17.573	3.7408	0.0922464	3.90425	4.10702	4.10584	4.08148	4.09604	22	0.0032	0.0032	0.009	6e-06		0.702921	0.149632	0.00368986	0.04	0.04	0.04	0.04	0.04	1
S202	1	40.8532	11.9863	134.431	18.4575	15.5437	38.5069	0.512919	0.703692	28.3448	1.6038	0.253743	3.89702	4.12081	4.11143	4.07687	4.08849	22	0.0032	0.0032	0.009	6e-06	2e-05	1.13379	0.064152	0.0101497	0.04	0.04	0.04	0.04	0.04	0.8
S203	1	40.8525	11.9821	134.183	18.2352	15.6517	38.4672	0.512943	0.703803	18.0499	0.7332	0.305711	3.89702	4.12081	4.11143	4.07687	4.08849	22	0.0032	0.0032	0.009	6e-06	2e-05	0.721995	0.029328	0.0122285	0.04	0.04	0.04	0.04	0.04	0.8
s_01 11 [21950]	1	40.36	12.4	205.067	18.5318	15.5618	38.3775	0.512864	0.703787									23	0.005	0.005	0.01	8e-06	6e-06									2
s_0402 [21997] / s_04 02 [21950]	1	40.31	12.42	210.64	18.8581	15.5814	38.7441	0.512839	0.703772	16.2768	2.5792	0.296802	3.90452	4.10464	4.10343	4.08021	4.09582	23	0.005	0.005	0.01	8e-06	6e-06	0.65107	0.103168	0.0118721	0.04	0.04	0.04	0.04	0.04	2
s_1023 [10544]	2	39.95	9.14	303.888	18.752	15.584	38.782	0.512817	0.704102	25.8125	2.4487	0.462918	3.82575	4.12816	4.11927	4.07593	4.082	30	0.005	0.005	0.01	8e-06	6e-06	1.0325	0.097948	0.0185167	0.04	0.04	0.04	0.04	0.04	2
s_1027 [10544]	2	40.2	9.48	257.407	18.827	15.581	38.896	0.512862	0.703722	26.4118	2.2358	0.141001	3.87393	4.10347	4.0846	4.04832	4.06706	30	0.005	0.005	0.01	8e-06	6e-06	1.05647	0.089432	0.00564004	0.04	0.04	0.04	0.04	0.04	2
s_1035 [10544]	2	39.68	8.8	351.879	18.627	15.585	38.748	0.512767	0.704198	17.9	2.2168	0.397314	3.83868	4.11111	4.1024	4.06743	4.08041	29	0.005	0.005	0.01	8e-06	6e-06	0.716	0.088672	0.0158925	0.04	0.04	0.04	0.04	0.04	2
s_1036 [10544]	2	39.71	8.84	346.358	18.808	15.59	38.862	0.512799	0.703949	19.9615	2.8716	0.46305	3.83868	4.11111	4.1024	4.06743	4.08041	29	0.005	0.005	0.01	8e-06	6e-06	0.798462	0.114864	0.018522	0.04	0.04	0.04	0.04	0.04	2
s_1037 [10544]	2	39.75	8.86	341.808	18.557	15.584	38.632	0.512768	0.704251	25.85	2.3766	0.361244	3.84599	4.11777	4.10222	4.06326	4.07587	29	0.005	0.005	0.01	8e-06	6e-06	1.034	0.095064	0.0144498	0.04	0.04	0.04	0.04	0.04	2
s_2007 [21997]	1	40.65	12.26	171.273	18.5219	15.5617	38.4824	0.512891	0.70382	23.9267	1.8895	0.308115	3.90447	4.12284	4.11733	4.08591	4.09622	23	0.005	0.005	0.01	8e-06	6e-06	0.957069	0.07558	0.0123246	0.04	0.04	0.04	0.04	0.04	2
s_2009 [21997]	1	40.65	12.26	171.273				0.512891		24.7156	1.9005	0.32097						23				8e-06		0.988626	0.07602	0.0128388						2
s_2609 [21997] / s_26 09 [21950]	1	40.29	12.38	209.479	18.7896	15.5826	38.7164	0.51289	0.703751	30.8053	2.4406	0.352192	3.90452	4.10464	4.10343	4.08021	4.09582	23	0.005	0.005	0.01	8e-06	6e-06	1.23221	0.097624	0.0140877	0.04	0.04	0.04	0.04	0.04	2
s_2802 [21997]	1	40.59	12.4	186.87				0.512908		24.8686	1.7378	0.229537						23				8e-06		0.994745	0.069512	0.00918149						2
s_2805 [21997]	1	40.59	12.39	186.074				0.5129		27.3516	1.7645	0.234999						23				8e-06		1.09406	0.07058	0.00939996						2
s_29 09 [21950]	1	40.29	12.42	212.302	18.6873	15.5728	38.5182	0.512864	0.703773									23	0.005	0.005	0.01	8e-06	6e-06									2
s_2909 [21997]	1	40.29	12.42	212.302				0.512864		18.601	2.8419	-0.0315449						23				8e-06		0.74404	0.113676	0.00126179						2
s_2910 [21997]	1	40.29	12.42	212.302														23														2
s_2911 [21997] / s_29 11 [21950]	1	40.29	12.43	213.017	18.8073	15.5819	38.7321	0.512876	0.703814	26.4897	2.3612	0.383293	3.90452	4.10464	4.10343	4.08021	4.09582	23	0.005	0.005	0.01	8e-06	6e-06	1.05959	0.094448	0.0153317	0.04	0.04	0.04	0.04	0.04	2
s_3016 [21997]	1	40.31	12.41	209.923	18.7558	15.5792	38.6112	0.512856	0.703646	23.2377	2.4357	0.238201	3.90452	4.10464	4.10343	4.08021	4.09582	23	0.005	0.005	0.01	8e-06	6e-06	0.929508	0.097428	0.00952806	0.04	0.04	0.04	0.04	0.04	2
s_BADI05 [21997] / s_BADI 05 [21950]	1	40.33	12.38	206.118	18.7231	15.5735	38.6025	0.512872	0.70372		2.481	0.298561	3.90452	4.10464	4.10343	4.08021	4.09582	23	0.005	0.005	0.01	8e-06	6e-06		0.09924	0.0119424	0.04	0.04	0.04	0.04	0.04	2
s_DJ54H [14104]	3	43.0918	11.5758	148.831				0.513001	0.703962	22.9167	0.8673							18				6e-06	2.2e-05	0.916667	0.034692							2
s_DJ54H_RESIDUE [14104]	3	43.0918	11.5758	148.831	18.4776	15.5421	38.6658											18	0.0026	0.003	0.009											2
s_DJ57_RESIDUE [14104]	3	43.0894	11.5608	148.114	18.5502	15.5662	38.7692	0.512965	0.703869		0.8561	0.17026						18	0.0026	0.003	0.009	6e-06	2.2e-05		0.034244	0.00681039						2
s_DJ58_RESIDUE [14104]	3	43.0944	11.5582	148.559	18.4842	15.5407	38.6217	0.512942	0.703871	24.9423	0.8617	0.117561						18	0.0026	0.003	0.009	6e-06	2.2e-05	0.997692	0.034468	0.00470244						2
s_DJ59_RESIDUE [14104]	3	43.0974	11.5509	148.655	18.4979	15.5292	38.5842	0.51301	0.703693	29.3958	0.787	0.0908707						18	0.0026	0.003	0.009	6e-06	2.2e-05	1.17583	0.03148	0.00363483						2
s_DZ-1009 [8669]	2	39.15	8.59	408.586	18.5007	15.5735	38.533	0.512805	0.704173	26.4038	3.1713	0.399119						21	0.0026	0.003	0.009	6e-06	2.2e-05	1.05615	0.126852	0.0159648						2
s_E01-32 [10544]	2	40.1	8.88	316.361	18.429	15.58	38.54	0.512767	0.704321	27.6757	2.0686	0.234831	3.81992	4.13265	4.13961	4.10136	4.10349	31	0.005	0.005	0.01	8e-06	6e-06	1.10703	0.082744	0.00939324	0.04	0.04	0.04	0.04	0.04	2
s_E99-2 [10544]	2	39.84	8.92	330.329				0.512798	0.704117	19.6111	2.689	0.264353						30				8e-06	6e-06	0.784444	0.10756	0.0105741						2
s_EC96-1 [9751]	1	39.9647	14.8661	453.551					0.70395	24.75	4.5077	0.421675						22					6e-06	0.99	0.180308	0.016867						2
s_EC96-14 [9751]	1	39.9186	14.8689	456.021	19.106	15.595	38.745		0.70501	13.6801	4.1067	0.688243						22	0.0026	0.003	0.009		6e-06	0.547203	0.164268	0.0275297						2
s_EC96-21 [9751]	1	39.9128	14.8703	456.438	19.214	15.618	38.879		0.70441	12.8258	4.652	0.948233						22	0.0026	0.003	0.009		6e-06	0.513034	0.18608	0.0379293						2
s_EC96-3 [9751]	1	39.97	14.9	456.696						14.8812	3.5029	0.705103						22						0.595248	0.140116	0.0282041						2
s_EC96-36 [9751]	1	39.9372	14.8789	456.129	19.32	15.626	38.998		0.70526	25.6591	4.5227	0.435024						22	0.0026	0.003	0.009		6e-06	1.02636	0.180908	0.017401						2
s_EC96-42 [9751]	1	39.8747	14.8567	456.939	19.256	15.609	38.88		0.70443	13.5989	4.6912	0.409794						22	0.0026	0.003	0.009		6e-06	0.543955	0.187648	0.0163917						2
s_ED96-1 [9751]	1	39.9006	14.8917	459.153	19.608	15.659	39.412		0.70323	12.9048	3.5341	0.733292						22	0.0026	0.003	0.009		6e-06	0.516192	0.141364	0.0293317						2
s_ED96-3 [9751]	1	39.9386	14.9033	458.498	19.567	15.673	39.318		0.70336	20.4								22	0.0026	0.003	0.009		6e-06	0.816								2
s_ED96-6 [9751]	1	39.9167	14.8817	457.386	19.605	15.697	39.38		0.7034		3.8033	0.733047						22	0.0026	0.003	0.009		6e-06		0.152132	0.0293219						2
s_ED96-7 [9751]	1	39.9422	14.9178	459.778	19.345	15.677	39.067		0.70335	25.5816	2.7698	0.867811						22	0.0026	0.003	0.009		6e-06	1.02327	0.110792	0.0347125						2
s_ED96-9 [9751]	1	39.935	14.8569	454.041	19.513	15.649	39.244		0.70338	29.873								22	0.0026	0.003	0.009		6e-06	1.19492								2
s_ELL96-11 [9751]	1	39.9	14.8	450.088	19.166	15.664	39.006		0.70356		2.652	0.658764						22	0.0026	0.003	0.009		6e-06		0.10608	0.0263506						2
s_ER02 [20224]	1	40.3694	13.9503	342.951				0.512887	0.705312	17.2634								18				8e-06	6e-06	0.690537								2
s_ER06 [20224]	1	40.4364	13.9111	335.835				0.512883	0.704095									18				8e-06	6e-06									2
s_ER16 [20224]	1	40.475	13.8167	324.574				0.512887	0.703699									18				8e-06	6e-06									2
s_ER20 [20224]	1	40.5411	13.5903	298.861				0.512865	0.703679									16				8e-06	6e-06									2
s_ER22 [20224]	1	40.5892	13.5742	294.932				0.512861	0.703705		2.8022	0.213495						16				8e-06	6e-06		0.112088	0.0085398						2
s_ER24 [20224]	1	40.5286	13.7364	314.012				0.512873	0.703695	28.3548	2.5448	0.124391						16				8e-06	6e-06	1.13419	0.101792	0.00497564						2
s_ER26 [20224]	1	40.5539	13.7211	311.294				0.512886	0.703685	23.4231	2.4769	0.319975						16				8e-06	6e-06	0.936923	0.099076	0.012799						2
s_ER29 [20224]	1	40.67	13.6	293.789				0.51288	0.70369	21.92	2.4745	0.317353						16				8e-06	6e-06	0.8768	0.09898	0.0126941						2
s_ER33 [20224]	1	40.5069	13.5619	297.762				0.512865	0.703829	23.4762	3.1065	0.27592						16				8e-06	6e-06	0.939048	0.12426	0.0110368						2
s_ER35 [20224]	1	40.6231	13.4006	276.046				0.512863	0.703767	32.6552	3.0715	0.143766						16				8e-06	6e-06	1.30621	0.12286	0.00575064						2
s_ER41 [20224]	1	40.85	13.2725	252.597				0.512886	0.703629	32.3462	2.3834	0.293231						16				8e-06	6e-06	1.29385	0.095336	0.0117293						2
s_ER44B [20224]	1	40.9361	13.1106	232.368				0.512893	0.70376	22.5967	3.4228	0.245287						16				8e-06	6e-06	0.903867	0.136912	0.00981147						2
s_ES96-3 [9751]	1	39.9213	14.8667	455.672	19.542	15.639	39.244		0.70344	22.6866	3.7637	0.632052						22	0.0092	0.0107	0.0322		6e-06	0.907463	0.150548	0.0252821						2
s_ES96-9 [9751]	1	39.9064	14.8364	453.381	19.409	15.621	39.086		0.70338	20.3291	4.2546	0.611688						22	0.0092	0.0107	0.0322		6e-06	0.813165	0.170184	0.0244675						2
s_FN 11B [18206]	2	39.9	8.97	321.839				0.512843	0.704031	25.1993	3.251	0.0306243						30				1e-05	1.4e-05	1.00797	0.13004	0.00122497						2
s_FN 15B [18206]	2	39.9	8.97	321.839	18.727	15.567	38.711	0.512871	0.703975	15.7724	1.9732	0.438788	3.83307	4.13142	4.12155	4.07884	4.08524	30	0.0092	0.0107	0.0322	1e-05	1.4e-05	0.630897	0.078928	0.0175515	0.04	0.04	0.04	0.04	0.04	2
s_FN 31A [18206]	2	39.9	8.97	321.839				0.512792	0.704167	25.0208	3.4839	-0.191169						30				1e-05	1.4e-05	1.00083	0.139356	0.00764675						2
s_FN 39A [18206]	2	39.9	8.97	321.839	18.724	15.565	38.717	0.512855	0.703969	9.49477	1.9674	0.451648	3.83307	4.13142	4.12155	4.07884	4.08524	30	0.0092	0.0107	0.0322	1e-05	1.4e-05	0.379791	0.078696	0.0180659	0.04	0.04	0.04	0.04	0.04	2
s_FN 39A BLOB [18206]	2	39.9	8.97	321.839				0.512844	0.703988	16.4704	1.9682	0.399313						30				1e-05	1.4e-05	0.658815	0.078728	0.0159725						2
s_GT103 [7690]	1	40.9523	11.9714	125.342				0.512906	0.703665	30.081	1.6012	0.268785						22				8e-06	6e-06	1.20324	0.064048	0.0107514						2
s_GT48 [7690]	1	41.0681	11.9302	113.193				0.512904	0.703655		1.795	0.272607						22				8e-06	6e-06		0.0718	0.0109043						2
s_GT61 [7690]	1	40.8939	11.8579	121.981				0.512941	0.703794		0.8208	0.297046						25				8e-06	6e-06		0.032832	0.0118818						2
s_GT62 [7690]	1	40.8861	11.8529	122.323				0.512946	0.703787		0.8554	0.356591						25				8e-06	6e-06		0.034216	0.0142636						2
s_GT63 [7690]	1	40.8762	11.8448	122.654				0.512944	0.703786		0.9703	0.237879						25				8e-06	6e-06		0.038812	0.00951515						2
s_GT69 [7690]	1	41.0313	11.9341	116.298				0.51291	0.703655		1.628	0.29051						22				8e-06	6e-06		0.06512	0.0116204						2
s_HSRVR010 [20042]	2	38.3787	7.24828	576.139				0.512852	0.706784		3.3656	-0.260648										8e-06	6e-06		0.134624	0.0104259
s_HSRVR036 [20042]	2	38.4469	7.14932	579.828				0.512825	0.704628	10.8888	3.2448	-0.12463										8e-06	6e-06	0.435552	0.129792	0.00498519
s_HSRVR068 [20042]	2	38.4557	7.24633	570.858				0.512817	0.704626	15.6271	3.2448	-0.119193										8e-06	6e-06	0.625084	0.129792	0.00476772
s_HSRVR071 [20042]	2	38.3792	7.20119	580.109				0.512812	0.7047	17.8682	2.5608	-0.0766325										8e-06	6e-06	0.714729	0.102432	0.0030653
s_K765 [2853]	1	40	12	214.053					0.70363	19.4958	2.102							20					6e-06	0.779832	0.08408							2
s_KO-4B [10544]	2	39.71	8.84	346.358	18.801	15.596	38.872	0.512801	0.704015		3.0406	0.34786	3.83868	4.11111	4.1024	4.06743	4.08041	30	0.005	0.005	0.01	8e-06	6e-06		0.121624	0.0139144	0.04	0.04	0.04	0.04	0.04	2
s_N-01 [10544]	2	39.33	8.39	411.536	18.518	15.589	38.686	0.51273	0.704485	19.1	2.5873	0.280575	3.8365	4.10025	4.08255	4.04141	4.05303	29	0.005	0.005	0.01	8e-06	6e-06	0.764	0.103492	0.011223	0.04	0.04	0.04	0.04	0.04	2
s_N-09 [10544]	2	39.5	8.26	411.016	18.836	15.62	38.854	0.512695	0.704255	18.88	2.636	0.301486	3.84653	4.11642	4.10226	4.06128	4.06984	29	0.005	0.005	0.01	8e-06	6e-06	0.7552	0.10544	0.0120594	0.04	0.04	0.04	0.04	0.04	2
s_N-12 [10544]	2	39.41	8.28	415.354	17.853	15.578	38.181	0.512585	0.704982	6.84483	2.6294	0.114171	3.8429	4.11629	4.09873	4.05469	4.06243	29	0.005	0.005	0.01	8e-06	6e-06	0.273793	0.105176	0.00456682	0.04	0.04	0.04	0.04	0.04	2
s_N-15 [10544]	2	39.63	8.78	357.159	18.68	15.588	38.879	0.5128	0.704203	13.4884	2.6063	0.382895	3.84382	4.10089	4.0867	4.05253	4.06934	30	0.005	0.005	0.01	8e-06	6e-06	0.539535	0.104252	0.0153158	0.04	0.04	0.04	0.04	0.04	2
s_N-18 [10544]	2	39.83	8.91	331.887	18.732	15.597	38.834	0.512799	0.703961	21.4	2.5732	0.368055	3.83847	4.1252	4.11558	4.07611	4.08516	30	0.005	0.005	0.01	8e-06	6e-06	0.856	0.102928	0.0147222	0.04	0.04	0.04	0.04	0.04	2
s_N-20 [10544]	2	39.69	8.83	348.636	18.811	15.592	38.873		0.703996	23.8636	3.0895	0.392177						30	0.005	0.005	0.01		6e-06	0.954545	0.12358	0.0156871						2
s_N-21 [10544]	2	39.68	8.78	353.567	18.624	15.586	38.794	0.512793	0.704228	22.2692	2.3591	0.234717	3.83868	4.11111	4.1024	4.06743	4.08041	30	0.005	0.005	0.01	8e-06	6e-06	0.890769	0.094364	0.00938869	0.04	0.04	0.04	0.04	0.04	2
s_N-22 [10544]	2	39.68	8.72	358.668	18.945	15.595	38.896	0.512838	0.703768	11.5938	3.1933	0.42656	3.82956	4.10501	4.10302	4.07131	4.0841	30	0.005	0.005	0.01	8e-06	6e-06	0.46375	0.127732	0.0170624	0.04	0.04	0.04	0.04	0.04	2
s_PG55-AE2 [2852]	1	42.45	12.3472	147.496	18.56	15.55	38.76	0.51287	0.7038	28		0.15495						18	0.02	0.01	0.025	3e-05	4e-05	1.12		0.00619798						2
s_PP693 [2852]	1	42.3967	12.3689	146.875	19.049	15.585	39.013	0.512935	0.703563		1.797	0.193565	4.05176	4.06584	4.00201	3.97955	4.02826	18	0.02	0.01	0.025	3e-05	4e-05		0.07188	0.0077426	0.04	0.04	0.04	0.04	0.04	2
s_PP748 [2852]	1	42.4258	12.4564	156.985	18.689	15.618	39.021	0.512926	0.703507		2.65	0.377887	4.05557	4.0753	4.01035	3.98476	4.03027	18	0.02	0.01	0.025	3e-05	4e-05		0.106	0.0151155	0.04	0.04	0.04	0.04	0.04	2
s_PP749 [2852]	1	42.4253	12.4592	157.24	18.887	15.58	39.004	0.512918	0.703456			0.206615						18	0.02	0.01	0.025	3e-05	4e-05			0.0082646						2
s_PV231 [2852]	1	42.3708	12.4028	149.011	18.93	15.57	38.94	0.51295	0.70348		2.8162		4.05176	4.06584	4.00201	3.97955	4.02826	18	0.02	0.01	0.025	3e-05	4e-05		0.112648		0.04	0.04	0.04	0.04	0.04	2
s_PV239 [2852]	1	42.3917	12.4222	151.938	18.86	15.59	39.02	0.51292	0.70358									18	0.02	0.01	0.025	3e-05	4e-05									2
s_PV243 [2852]	1	42.3667	12.4125	149.796	18.81	15.56	38.95	0.5129	0.70359									18	0.02	0.01	0.025	3e-05	4e-05									2
s_PV246 [2852]	1	42.3583	12.4	148.15	18.92	15.56	38.93	0.51296	0.70355		2.0092		4.05176	4.06584	4.00201	3.97955	4.02826	18	0.02	0.01	0.025	3e-05	4e-05		0.080368		0.04	0.04	0.04	0.04	0.04	2
s_S101 [7690]	1	40.9253	11.9692	127.317				0.512909	0.703628		1.7519	0.163273						22				3e-05	4e-05		0.070076	0.00653093						2
s_S202 [7690]	1	40.868	11.994	133.788				0.512912	0.703673		1.5661	0.247795						22				3e-05	4e-05		0.062644	0.0099118						2
s_S68 [7690] / s_S 68 [8592]	1	40.8279	11.8489	127.195				0.512948	0.703789		0.7463	0.239555						22				3e-05	4e-05		0.029852	0.00958222						2
s_SA01 [21997]	1	40.6	12.41	186.917				0.51288			1.6925	0.231857						17				3e-05			0.0677	0.00927426						2
s_SA02 [21997]	1	40.58	12.41	188.424				0.512856		26.0775	1.6349	0.239495						17				3e-05		1.0431	0.065396	0.00957982						2
s_SA04 [21997]	1	40.6	12.42	187.722				0.5129		28.1792	2.0547	0.24831						17				3e-05		1.12717	0.082188	0.00993241						2
s_SA05 [21997]	1	40.6	12.42	187.722				0.512927		22.5301	2.0688	0.244927						17				3e-05		0.901205	0.082752	0.0097971						2
s_WFB-1026 [15821]	2	40.2	9.48	257.407	18.9194	15.5803	38.8592	0.512896	0.703681	22.6546	1.8441	0.348611	3.87393	4.10347	4.0846	4.04832	4.06706	27	0.0004	0.0004	0.0012	2e-05	8e-06	0.906185	0.073764	0.0139444	0.04	0.04	0.04	0.04	0.04	2
V3307 47D1	3	44.83	12.07	345.828	19.073	15.573	38.985	0.513017	0.703176	29.5333	2.02								0.02	0.01	0.025	1.1e-05	1.7e-05	1.18133	0.0808
V3307 48D1	3	45.21	12.04	384.897					0.703355		3.48												1.7e-05		0.1392
V3307 48D2	3	45.21	12.04	384.897	19.118	15.565	39.041	0.513017	0.703296		2.51								0.02	0.01	0.025	1.1e-05	1.7e-05		0.1004
V3307 49D1	3	45.21	12.04	384.897	19.311	15.591	39.237	0.512874	0.703396		4.38								0.02	0.01	0.025	1.1e-05	1.7e-05		0.1752
V3307 49D3	3	45.21	12.04	384.897					0.70339		4.27												1.7e-05		0.1708
V3307 50D1	3	45.85	12.1	454.189	19.38	15.616	39.42	0.512937	0.70344		3.34								0.02	0.01	0.025	1.1e-05	1.7e-05		0.1336
V3307 51D1	3	46.29	12.16	502.355	19.405	15.599	39.371	0.512919	0.703399		2.85								0.02	0.01	0.025	1.1e-05	1.7e-05		0.114
V3307 52D1	3	46.71	12.27	549.545	18.745	15.533	38.549	0.513158	0.7028		0.98								0.02	0.01	0.025	1.1e-05	1.7e-05		0.0392
V3307 53D1	3	47.1	12.42	594.503	18.495	15.513	38.343	0.513142	0.702887		0.67								0.02	0.01	0.025	1.1e-05	1.7e-05		0.0268
V3307 54D1	3	47.25	12.42	610.403	18.868	15.556	38.713	0.513056	0.703121		1.29								0.02	0.01	0.025	1.1e-05	1.7e-05		0.0516
V3307 55D2	3	47.84	12.47	674.232	18.788	15.535	38.613	0.513083	0.703314		1.11								0.02	0.01	0.025	1.1e-05	1.7e-05		0.0444
DIS1967-6243	3	47.65	12.55	655.931	18.72	15.53	38.46	0.51295	0.7029										0.02	0.01	0.025	1.1e-05	1.7e-05
VEM0033-7-056-001	3	48.27	12.65	724.026	18.288	15.48	38.113	0.51311	0.702829		0.87								0.02	0.01	0.025	1.1e-05	1.7e-05		0.0348
VEM0033-6-039-001	3	48.49	12.75	749.726	18.224	15.472	38.019	0.513121	0.702805		0.85								0.02	0.01	0.025	1.1e-05	1.7e-05		0.034
VEM0033-7-057-001	3	48.99	12.9	806.281	18.22	15.458	37.984	0.513129	0.702884		0.7								0.02	0.01	0.025	1.1e-05	1.7e-05		0.028
VEM0033-7-058-001	3	49.36	12.9	845.433	18.196	15.488	38.088	0.51317	0.702936		0.77								0.02	0.01	0.025	1.1e-05	1.7e-05		0.0308
VEM0033-7-059-001	3	49.39	13.04	852.015	18.299	15.483	38.146	0.513136	0.702796		0.68								0.02	0.01	0.025	1.1e-05	1.7e-05		0.0272
VEM0033-7-060-001	3	49.69	13.16	886.702	18.474	15.518	38.341	0.513163	0.703214		0.76								0.02	0.01	0.025	1.1e-05	1.7e-05		0.0304
VEM0033-7-065-001	3	51.02	13.21	1028.49	18.403	15.508	38.318	0.513106	0.702979		0.65								0.02	0.01	0.025	1.1e-05	1.7e-05		0.026
VEM0033-7-061-002	3	49.97	13.26	918.772	18.425	15.504	38.256	0.513102	0.702854		0.61								0.02	0.01	0.025	1.1e-05	1.7e-05		0.0244
VEM0033-7-063-003	3	50.32	13.29	956.393	18.351	15.491	38.26	0.513149	0.702943		0.7								0.02	0.01	0.025	1.1e-05	1.7e-05		0.028
VEM0033-7-064-003	3	50.69	13.34	996.651	18.269	15.454	38.099	0.51315	0.702899		0.52								0.02	0.01	0.025	1.1e-05	1.7e-05		0.0208
VEM0033-7-062-001	3	49.81	13.36	904.685	18.272	15.448	38.079	0.513153	0.702937		0.66								0.02	0.01	0.025	1.1e-05	1.7e-05		0.0264
VEM0033-7-067-001	3	53.58	14.37	1326.8	18.425	15.522	38.277	0.513124	0.702843		0.58								0.02	0.01	0.025	1.1e-05	1.7e-05		0.0232
VEM0033-7-066-001	3	52.68	14.39	1233.63	18.482	15.512	38.288	0.513119	0.702903		0.7								0.02	0.01	0.025	1.1e-05	1.7e-05		0.028
VEM0033-7-069-001	3	56.42	14.47	1627.7	18.473	15.512	38.312	0.513106	0.702938		0.4								0.02	0.01	0.025	1.1e-05	1.7e-05		0.016
VEM0033-6-025-001	3	53.91	14.48	1364.25	18.548	15.508	38.327	0.513061	0.703013		0.51								0.02	0.01	0.025	1.1e-05	1.7e-05		0.0204
VEM0033-6-035-001	3	52.41	14.65	1213.88	18.341	15.491	38.178	0.513148	0.702957		0.58								0.02	0.01	0.025	1.1e-05	1.7e-05		0.0232
VEM0033-7-068-001	3	55.71	14.74	1559.31	18.506	15.528	38.354	0.513095	0.702846		0.51								0.02	0.01	0.025	1.1e-05	1.7e-05		0.0204
VEM0033-6-024-001	3	54.8	14.75	1464.44	18.535	15.502	38.324	0.5131	0.702882		0.41								0.02	0.01	0.025	1.1e-05	1.7e-05		0.0164
6244B	3	47.458	12.558	635.822	18.4465	15.5061	38.2771	0.513045	0.702911										0.02	0.01	0.025	1.1e-05	1.7e-05
6245B	3	47.473	12.553	637.28	18.7076	15.5352	38.5095	0.513031	0.702928										0.02	0.01	0.025	1.1e-05	1.7e-05
6231B	3	47.63	12.585	654.683	18.7858	15.5446	38.6274	0.513003	0.703004										0.02	0.01	0.025	1.1e-05	1.7e-05
6243B	3	47.66	12.575	657.605	18.7458	15.5394	38.5664	0.513021	0.703006										0.02	0.01	0.025	1.1e-05	1.7e-05
6221.5A	3	51.982	14.325	1159.34	18.494	15.5161	38.3324	0.513043	0.703691										0.02	0.01	0.025	1.1e-05	1.7e-05
6221.1A	3	51.982	14.325	1159.34	18.4904	15.5111	38.3138	0.513052	0.702901										0.02	0.01	0.025	1.1e-05	1.7e-05

## Sheet: TraceElementData
Sample	Longitude	Latitude	Li	Sc	Ti	V	Cr	Co	Ni	Cu	Rb	Sr	Y	Zr	Nb	Cs	Ba	La	Ce	Pr	Nd	Sm	Eu	Gd	Tb	Dy	Ho	Er	Tm	Yb	Lu	Hf	Ta	Pb	Th	U
ABEK	39.51	8.64	25.24	3.24	2217.56	6.06	1.66	0.66	1.19	2.29	120.4	11.16	84.55	806	108.1	1.18	583.8	90.12	175.4	20.37	73.21	14.4	2.34	13.03	2.26	14.16	2.98	8.76	1.36	9.03	1.36	19.91	0.94	20.05	16.46	3.67
WE15	39.5	8.64	20.59	7.17	4435.13	7.6	0.32	1.71	0.55	3.23	117.4	162.4	69.11	802.3	104.9	0.57	717.7	78.89	170.9	18.27	65.71	12.73	2.73	11.21	1.9	11.7	2.41	7.12	1.12	7.53	1.15	17.52	7.05	16.84	14.83	3.26
WE16	39.55	8.66	17.74	9.24	6532.82	10.28	0.17	2.09	0.34	4.81	74.35	269.9	60.82	562.8	82.81	0.69	726.5	65.53	143.5	15.9	59.33	11.77	3.14	10.61	1.73	10.43	2.1	6	0.92	6.08	0.91	11.98	5.54	12.02	9.82	2.23
WE2	39.51	8.7	3.02	20.16	11986.8	192.3	42.66	32.04	44.32	35.21	6.14	621.6	13.73	75.86	12.05	0.07	152.5	9.91	23.72	3.01	13.13	3.03	1.2	3.07	0.46	2.63	0.5	1.34	0.19	1.15	0.17	1.96	0.93	1.51	1.01	0.25
WE3	39.54	8.69	8.5	26.22	19119	226.8	0.07	30.16	0.38	10.41	23.76	471.1	39.57	232.4	40.81	0.2	387.4	32.38	71.95	9.26	38.91	8.58	2.81	8.44	1.26	7.28	1.42	3.82	0.54	3.39	0.5	5.42	2.97	4.1	3.54	0.76
WE5ab	39.54	8.68	3.94	35.69	15882.5	319.3	71.19	45.08	30.74	76.43	11.15	455.6	23.69	104.2	19.45	0.11	206	16.51	37.11	5.04	22.23	5.15	1.94	5.28	0.78	4.49	0.86	2.28	0.31	1.93	0.29	2.64	1.46	1.51	1.46	0.41
WP103	39.53	8.65	20.39	7.77	5394.07	11.79	0.3	2.23	0.28	5.55	95.21	168.5	62.24	653.2	90.27	0.9	697	69.55	149.4	16.27	59.68	11.59	2.68	10.45	1.73	10.63	2.18	6.37	0.99	6.6	1	14.34	5.85	13.92	12.22	2.82
WP104	39.54	8.64	21.33	2.49	2157.63	6.09	1.42	0.48	0.86	2.36	107.2	11.51	75.02	709.6	91.92	1.03	561.7	80.38	156.1	18.14	65.36	12.89	2.15	11.57	2.01	12.5	2.64	7.73	1.2	8	1.2	17.25	0.68	17.48	14.26	3.17
WP106	39.54	8.64	4.25	246.2	13005.7	29.52	39.85	45.56	44.45	56.46	6.19	514.1	19.02	96.13	15.6	0.12	188.5	13.3	29.78	3.96	17.28	4.02	1.52	4.05	0.61	3.53	0.69	1.82	0.25	1.59	0.23	2.39	0.15	1.41	1.15	0.3
WP108	39.54	8.63	23.97	6.73	1977.83	0.3	0.06	0.14	0.14	2.6	140.6	8.32	89.79	930.6	122.2	1.3	669.6	95.31	201.6	21.8	78.2	15.4	2.57	13.77	2.4	15.01	3.13	9.25	1.45	9.67	1.46	20.85	8.5	24.17	17.77	4.09
WP109	39.54	8.63	26.29	5.32	1917.89	0.24	0.03	0.14	0.1	1.39	131.3	6.92	82.15	953.1	121.4	0.72	373.1	91.11	194.3	20.11	70.4	13.6	1.79	12.25	2.13	13.51	2.83	8.44	1.33	8.97	1.38	20.96	8.13	23.03	17.67	3.08
WP11	39.47	8.61	22.91	0.34	2037.76	5.77	0.04	0.17	0.52	1.4	115.4	6.22	82.1	774.4	106.2	1.11	550.7	87.9	169.4	19.8	71.09	13.91	2.25	12.57	2.19	13.67	2.87	8.44	1.31	8.74	1.31	18.91	1.13	18.98	15.71	3.47
WP110	39.55	8.63	24.63	5.95	2157.63	0.22	0.04	0.11	0.07	1.52	121.5	6.24	79.68	830	105.1	1.17	601.4	85.19	177	19.76	70.67	13.99	2.33	12.6	2.2	13.73	2.88	8.54	1.32	8.88	1.35	19.15	7.26	22.16	16.42	3.77
WP111	39.47	8.61	24.98	1.41	1798.02	5.35	0.52	0.52	2.74	1.51	126.9	11.22	84.18	860.5	113.3	1.19	363.2	93.57	177.8	20.62	72.87	14.07	1.81	12.61	2.22	13.94	2.93	8.68	1.37	9.18	1.38	20.9	1.11	20.62	17.21	3.79
WP113a	39.48	8.6	25.36	1.02	1738.09	4.37	0.2	0.22	0.38	1.39	128.9	7.64	81.67	825.7	118.5	1.19	198.2	93.3	175.8	20.24	70.78	13.48	1.32	11.97	2.12	13.32	2.83	8.41	1.34	8.97	1.36	20.7	1.16	20.38	17.72	3.89
WP113b	39.48	8.6	27.92	2.12	1977.83	6.15	0.28	0.45	1.12	1.83	143.3	12.19	94.29	956.9	128.1	1.31	448.3	104.9	196.9	22.96	81.21	15.76	2.1	14.04	2.47	15.51	3.28	9.66	1.53	10.15	1.54	23.23	1.21	22.8	19.12	4.24
WP114f	39.48	8.6	23.75	0.29	2097.69	6.16	0.41	0.32	4.46	1.36	118.1	7.24	82.12	789.1	110.1	1.11	625.4	88.2	170.5	19.71	70.71	13.8	2.32	12.46	2.19	13.59	2.83	8.33	1.29	8.66	1.3	18.98	1.16	19.02	15.62	3.44
WP114L	39.48	8.6	9.56	147.8	18279.9	22.06	0.19	18.34	1.27	12.48	40.48	473.6	50.91	296.9	46.17	0.43	491.8	44.66	99.55	12.55	52.68	11.26	3.65	10.87	1.63	9.25	1.81	4.79	0.67	4.2	0.61	6.98	0.56	5.79	4.69	1.11
WP115bb	39.47	8.6	19.71	1.68	2697.04	5.31	0.55	0.6	1.5	1.59	104.9	61.26	66.28	706.4	94.58	0.93	554.9	75.67	146.3	16.82	59.72	11.44	1.85	10.12	1.76	10.93	2.29	6.74	1.07	7.18	1.09	16.92	1.04	16.55	14.03	3.04
WP115bs	39.47	8.6	11.9	30.44	11267.6	21.46	0.65	4.8	4.72	5.48	45.41	495.8	56.15	336.4	41.51	0.47	821.4	52.56	111.5	14.43	59.67	12.5	4.46	11.82	1.79	10.25	2.02	5.44	0.77	4.89	0.72	7.89	0.41	6.65	5.43	1.28
WP115yp	39.47	8.6	24.54	0.66	2277.5	5.12	-0.04	0.25	1.32	1.22	107.8	16.56	68.55	740.2	100.8	0.99	397.4	77.97	153.3	17.24	60.85	11.65	1.56	10.31	1.81	11.31	2.39	7.06	1.12	7.55	1.14	17.81	1.09	17.43	14.65	3.2
WP116	39.48	8.61	6.92	30.26	17860.4	210.5	3.24	24.64	7.42	33.81	22.27	456.9	38.56	171	32.68	0.24	622.5	31.5	72.61	9.77	43.11	9.49	3.84	9.35	1.33	7.39	1.42	3.64	0.5	3.07	0.45	4.17	2.44	3.44	2.66	0.71
WP118	39.45	8.64	5.88	35.96	10788.1	274.9	182.1	50.84	63.61	60.62	14.91	465	24.98	138	24.08	0.06	271.5	19.31	41.63	5.44	22.7	5.11	1.74	5.14	0.79	4.58	0.9	2.43	0.35	2.21	0.33	3.4	1.79	2.36	2.02	0.27
WP119	39.45	8.64	4.31	29.1	9949.07	214.5	162	44.62	62.48	47.66	10.82	400.3	19.34	106.3	18.66	0.03	210.4	14.87	32.26	4.23	17.75	4	1.39	4	0.62	3.6	0.71	1.91	0.27	1.71	0.25	2.67	1.38	1.84	1.53	0.19
WP120	39.46	8.67	14.77	3.87	2816.9	0.42	0.05	0.08	0.14	1.95	80.11	24.59	80.56	678.8	101.6	0.68	1124	73.51	162.9	18.29	69.66	14.52	3.52	13.62	2.28	13.95	2.86	8.24	1.26	8.36	1.29	14.83	6.95	13.26	11.81	2
WP136	39.46	8.5	26.02	0.19	1798.02	0.88	-0.02	0.07	1.16	1.46	138.8	10.09	138.2	1038	151.4	1.63	410.4	125.8	253.4	31.15	118.3	24.48	5.39	23.25	3.95	24.25	4.99	14.1	2.1	13.52	2	25.61	1.6	21.06	18.8	4.58
WP141	39.46	8.5	9.46	2.54	3296.38	0.29	0.02	0.08	0.15	2.19	74.76	10.79	66.85	528.7	80.19	0.65	1059	59.7	134.8	15.65	61.36	13.04	3.46	12.34	2	12.05	2.4	6.76	1.03	6.78	1.06	11.62	5.36	8.8	8.09	1.96
WP179	39.5	8.58	38.16	0.77	1917.89	0.15	0	0.04	0.06	1.45	146.4	4.67	137	1105	151.2	1.72	403.7	126.8	278.6	31.15	118.5	24.67	5.44	23.47	3.96	24.3	5	14.26	2.12	13.8	2.04	25.6	10.18	24.45	19.55	4.94
WP181	39.5	8.58	39.87	0.45	1678.16	0.75	0.19	0.13	0.71	1.5	143.5	5.96	146.2	1089	161.2	1.73	372.7	133.8	266.3	33.04	125.4	25.83	5.58	24.53	4.2	25.71	5.29	14.97	2.23	14.44	2.14	27.65	1.88	22.62	20.38	5.01
WP182	39.5	8.58	41.39	0.81	1917.89	0.17	0.09	0.05	0.07	1.57	153.3	5.25	144.3	1158	155.9	1.83	434.9	133.9	295.3	33.35	126.3	26.31	5.85	25.07	4.24	26.14	5.34	15.2	2.27	14.75	2.2	27.55	10.97	25.8	21.09	5.33
WP183	39.5	8.58	40.1	0.9	1738.09	0.24	3.63	0.08	1.63	1.59	158	5.15	152.8	1205	163	1.84	427.3	145.4	296.2	34.02	128.5	26.68	5.81	25.29	4.25	26.25	5.33	15.28	2.29	14.85	2.19	27.4	11.04	25.71	21.03	5.27
WP184	39.5	8.59	14.11	18.6	6233.15	13.73	1.79	2.03	1.44	5.04	76.47	151.7	59.02	491.5	69.85	0.76	1540	59.95	126	14.95	57.11	11.62	4.2	10.82	1.75	10.5	2.13	6.05	0.9	5.95	0.91	11.13	5.05	12.98	9.54	2.19
WP31	39.54	8.67	7.8	25.89	21456.4	205	0.04	25.45	0.69	13.24	16.94	529	45.49	189.8	37.62	0.09	400.2	36.05	83.51	11.33	50.51	11.26	3.96	11.18	1.58	8.77	1.66	4.27	0.58	3.47	0.51	4.59	2.81	3.23	2.89	0.51
WP44	39.54	8.66	10.18	9.04	6472.89	9.78	0.12	1.98	0.2	4.58	68.61	287.8	66.88	556	81.01	0.43	735.9	71.8	148.3	17.03	63.88	12.49	3.3	11.39	1.84	11.17	2.27	6.53	0.99	6.48	0.98	11.9	5.54	11.28	9.86	2.06
WP45	39.51	8.66	11.72	19.62	11986.8	37.97	0.02	4.59	0.2	6.05	39.04	477.9	49.79	288.3	50.55	0.41	669	44.65	100	12.89	53.85	11.45	4.12	10.84	1.63	9.33	1.81	4.84	0.69	4.32	0.64	6.8	3.71	6.19	4.7	1.2
WP55	39.49	8.67	9.72	22.35	17380.9	140	0.08	18.42	0.67	12.98	41.73	494.5	49.74	270.6	44.06	0.44	501.6	42.77	96.02	12.36	52.23	11.21	3.76	10.95	1.6	9.14	1.77	4.68	0.66	4.05	0.59	6.26	3.26	6.38	4.6	1.11
WP62	39.51	8.64	25.42	6.07	1857.96	0.24	0.01	0.12	0.09	1.62	130.8	5.99	86.1	893.1	114.5	1.22	610.1	90.78	192.6	20.78	74.29	14.6	2.41	13.05	2.29	14.35	2.99	8.83	1.38	9.17	1.39	19.91	7.85	22.89	17.14	3.92
WP64	39.52	8.64	25.09	5.88	1917.89	0.19	0.01	0.1	0.1	1.39	131.9	6.03	85.72	901	118.2	1.22	554	91.06	192.9	20.25	72.28	14.1	2.28	12.79	2.22	13.92	2.91	8.6	1.34	8.99	1.37	19.33	7.92	22.26	16.3	3.71
WP66	39.52	8.64	26.6	6.08	2097.69	0.23	0.04	0.12	0.05	1.72	134.5	5.06	83.91	913.8	120.4	1.23	461.2	90.88	192.7	20.2	71.6	13.92	2.04	12.64	2.2	13.8	2.9	8.56	1.34	9.04	1.37	19.98	8.3	23.19	16.87	3.85
WP68	39.51	8.64	26.54	6.37	2037.76	0.22	0.03	0.1	0.09	1.58	140.3	5.74	90.97	949.7	124.2	1.32	619.8	97.09	206	21.8	77.97	15.26	2.49	13.89	2.4	15.07	3.15	9.26	1.44	9.72	1.47	20.83	8.47	23.79	17.67	4.02
WP78	39.51	8.6	16.16	6.37	2037.76	0.21	0.08	0.1	0.08	1.58	130.6	6.42	79.92	874.8	114.5	1.12	602.7	87.19	184.6	20.02	71.34	13.97	2.33	12.33	2.13	13.3	2.75	8.17	1.29	8.77	1.33	19.79	7.76	23.08	16.94	3.18
WP80	39.51	8.61	25.57	5.67	2337.43	0.5	0.06	0.22	0.1	1.76	130.3	18	64.73	719.6	115.6	0.58	408.3	85.05	180.9	18.97	66.66	12.66	1.67	11.02	1.85	11.12	2.21	6.32	0.99	6.76	1.06	16.99	7.94	22.17	13	2.58
WP82	39.5	8.6	20.71	5.54	1917.89	0.34	0.03	0.16	0.29	3.14	140.1	6.27	91.89	988	124.8	1.14	364.1	100	204.5	21.91	77.24	14.98	1.93	13.42	2.36	14.92	3.12	9.32	1.48	9.9	1.5	22.03	8.59	24.62	18.92	4.24
WP84	39.48	8.61	26.34	5.65	2217.56	0.58	0.14	0.26	0.1	1.72	135.4	11.26	53	894.7	119.1	0.5	336.9	70.17	167.6	16.94	60.01	11.54	1.44	9.66	1.65	10.1	2.04	5.95	0.96	6.78	1.08	20.3	8.46	21.82	17.15	2.16
WP85	39.47	8.64	26.44	0.79	3596.05	0.14	0	0.05	0.05	2.01	90.9	21.91	108.4	785.6	123.4	0.98	816.6	91.12	205.9	23.46	91.29	19.58	5.7	19.11	3.17	19.4	3.94	11.14	1.65	10.77	1.63	17.76	8.5	13.54	11.63	3.08
WP87	39.6	8.58	8.55	24.25	16601.8	122.4	0.11	14.27	0.36	9.35	35.04	479.2	48.7	240.4	42.54	0.38	648.5	42.1	95.59	12.59	54.06	11.7	4.21	11.31	1.64	9.19	1.77	4.65	0.64	3.96	0.58	5.72	3.22	4.97	4.16	1.04
WP89	39.58	8.56	24.96	7.21	3655.98	0.92	0	0.54	0.09	3.72	82.66	37	94.69	693.5	115	0.72	1003	82.29	181.6	20.88	79.73	16.63	4.5	15.7	2.64	16.3	3.31	9.49	1.44	9.47	1.44	15.26	7.21	11.62	9.72	2.57
WP90	39.56	8.52	10.56	2.48	2936.77	0.2	0.02	0.06	0.08	1.68	63.78	18.43	62.04	509.1	73.95	0.64	1394	54.73	117	13.9	53.76	11.34	2.96	10.84	1.79	10.83	2.21	6.26	0.95	6.16	0.94	10.85	4.47	8.96	7.9	2.62
WP91	39.54	8.5	17.3	5.95	3476.18	0.3	0.05	0.14	0.11	2.89	65.29	35.05	73.84	530.7	80.74	0.62	2124	59.99	136.9	16.03	63.36	13.54	4.34	13.01	2.13	12.97	2.6	7.33	1.11	7.28	1.11	11.56	5.34	8.45	7.41	1.87
WP92	39.53	8.49	22.28	3.24	3356.31	0.48	0.4	0.1	0.21	2.58	73.54	41.13	81.94	585.8	82	0.66	1401	65.64	152.3	17.23	67.69	14.49	4.43	14.03	2.35	14.3	2.94	8.37	1.26	8.14	1.22	13.1	5.41	11.72	8.88	2.12
WP93	39.48	8.48	8.9	12.84	4075.52	0.29	0.13	0.17	0.27	2.48	48.59	26.14	45.23	334.1	56.79	0.45	1865	39.61	86.7	10.66	42.26	9	2.89	8.51	1.38	8.28	1.66	4.64	0.71	4.77	0.76	7.8	3.65	6.24	5.52	1.35
WP96	39.53	8.65	1.97	27.83	14803.7	253.8	78.87	40.12	33.31	41.04	9.06	538.8	20.44	109.1	18.61	0.04	208.2	14.79	33.03	4.47	19.15	4.36	1.62	4.43	0.66	3.82	0.74	2	0.27	1.76	0.26	2.73	1.4	1.67	1.53	0.39
H12	40.62	10.07	14.17	3.53	1012.49	1.69	-0.49	0.4	0.38	4.13	94.51	39.24	83.85	727.02	98.9	1.04	774.1	74.8	152.66	17.82	67.39	14.04	2.2	13.63	2.34	14.7	3.09	8.94	1.38	8.99	1.37	18.68	6.93	10.9	14.25	3.86
H13	40.64	10.11	21.67	6.83	1930.77	0.55	-0.9	0.41	0.07	0.94	94.88	63.19	87.82	771.92	120.64	1.01	823.91	84.48	170.27	19.93	74.86	15.19	3.2	14.4	2.41	14.9	3.11	8.93	1.36	8.92	1.38	18.59	7.92	10.81	13.8	3.75
H14	40.64	10.13	14.68	3.92	1205.9	3	0.92	4.48	4.9	8.43	88.84	47.96	100.2	774.37	106.37	0.99	998.91	90.76	166.55	21.84	83	17.37	2.57	16.63	2.85	17.64	3.66	10.53	1.6	10.48	1.58	19.47	7.15	12.08	15.27	3.51
H15	40.66	10.18	4.58	31.26	9958.95	261.42	109.41	48.69	81.34	103.94	12.64	366.78	19.86	108.39	23.64	0.14	181.22	16.35	35.48	4.41	18.5	4.08	1.41	4.07	0.63	3.75	0.75	2.01	0.28	1.74	0.27	2.91	1.64	1.21	1.81	0.53
H17	40.68	10.17	15.81	4.24	1202.25	5.31	0.61	0.48	0.61	7.14	104.82	23.05	97.11	740.77	106.84	0.92	789.06	82.42	156.11	19.18	72.88	15.14	2.35	14.82	2.49	15.3	3.22	9.01	1.35	8.82	1.33	18.14	6.91	10.74	13.91	3.19
H18A	40.69	10.17	18.88	3.66	1327.87	11.52	3.73	1.47	2	6.37	96.72	36.31	74.44	511.34	99.91	0.75	811.37	76.36	153.64	18.05	68.25	14.03	2.31	13.3	2.25	13.59	2.77	7.71	1.15	7.36	1.11	14.28	6.94	9.77	11.69	2.54
H18B	40.69	10.17	15.27	2.62	1162.08	3.59	1.27	0.72	1.56	5.08	98.54	31.68	73.23	433.63	101.64	0.83	823.08	76.47	153.38	18.17	68.76	14.22	2.3	13.4	2.24	13.58	2.71	7.45	1.09	6.92	1.06	13.12	7.11	10.16	11.77	2.28
H23	40.73	10.05	6.3	29.15	9803.69	235.16	413.63	45.18	173.51	87.49	24.29	275.47	28.54	162.45	32.48	0.29	287.74	23.11	48.83	5.94	24.31	5.34	1.72	5.36	0.85	5.07	1.04	2.87	0.42	2.65	0.41	4.1	2.23	2.2	3.54	0.99
H24	40.78	9.97	5.09	18.57	7249.92	160.23	24.85	20.56	9.53	62.38	19.27	447.49	20.85	125.76	24.37	0.19	210.09	18.39	38.2	4.6	18.48	3.98	1.36	3.94	0.63	3.72	0.75	2.05	0.3	1.86	0.29	3.11	1.6	2.01	2.75	0.67
H25	40.87	9.94	5.25	32.3	12567.3	348.84	9.16	43.92	24.03	77.89	17.21	330.58	25.69	129.63	32.04	0.22	229.85	21.89	46.71	5.73	23.85	5.29	1.93	5.27	0.83	4.91	0.99	2.66	0.38	2.4	0.37	3.56	2.3	1.71	2.68	0.79
H29	40.9	9.9	4.36	36.37	12655.2	305.76	352.88	47.29	117.48	172.25	6.36	303.65	26.83	141.58	21.11	0.08	114.22	14.31	33.48	4.52	20.2	4.92	1.73	5.2	0.83	4.89	0.99	2.62	0.37	2.3	0.35	3.51	1.38	1.09	1.12	0.31
H32a	40.9	9.9	6.34	27.67	12419.6	288.39	11.56	40.94	24.26	79.33	17.55	346.28	25.63	138.5	34.1	0.2	249.21	23.89	51.67	6.19	25.53	5.49	1.95	5.38	0.84	4.92	0.99	2.67	0.38	2.44	0.37	3.63	2.39	2.1	2.72	0.73
H32b	40.9	9.9	4.35	29.25	11508.8	289.51	18.74	43.76	42.86	82.15	14.48	341.2	23.39	122.56	29.19	0.1	212.84	20.15	43.39	5.31	22.21	4.88	1.79	4.94	0.77	4.55	0.91	2.44	0.35	2.21	0.34	3.4	2.1	1.55	2.28	0.63
H345	41.02	10.67	10	3.39	1338.32	0.42	-0.64	0.49	0.59	4.18	81.68	96.21	68.9	628.99	115.09	0.32	850.22	79.17	184.07	19.64	73.35	14.93	3.56	13.41	2.24	13.56	2.73	7.66	1.15	7.71	1.1	16.62	7.93	6.97	15.19	1.5
H35	40.9	9.9	3.58	35.12	13152	304.67	199.78	41.85	71.52	126.41	6.43	309.64	28.96	154.9	21.98	0.07	119.21	15.37	37.17	5.03	22.81	5.63	1.96	5.93	0.95	5.64	1.12	3.05	0.43	2.67	0.4	4.05	1.6	0.98	1.1	0.34
H350	41.02	10.67	6.19	28.81	20653	259.65	-0.38	36.09	1.1	25.83	12.14	356.82	34.46	187.01	46.72	0.12	304.95	28.13	60.4	7.6	32.51	7.29	2.65	7.33	1.14	6.71	1.34	3.59	0.51	3.23	0.48	5	3.47	1.75	3.02	0.79
H352	41.04	10.67	9.21	29.14	17866	188.69	0.26	34.45	1.51	43.13	20.46	354.73	47.17	261.23	55.54	0.24	315.82	35.11	75.88	9.74	41.11	9.32	3.04	9.41	1.47	8.66	1.74	4.67	0.67	4.16	0.64	6.5	3.47	2.56	3.95	0.99
H354	41.04	10.67	6.2	27.08	13591.2	239.22	56.06	33.61	20.93	127.83	15.09	382.55	32.75	187.61	38.96	0.17	267.38	25.55	54.87	6.9	29.09	6.5	2.13	6.48	1.01	5.96	1.2	3.24	0.46	2.91	0.45	4.7	2.64	1.93	2.71	0.79
H355	41.05	10.67	5.59	30.49	12008	261.49	227.95	44.98	113.01	97.73	6.25	335.98	24	119.01	18.85	0.07	119.34	12.68	30.39	4.1	18.59	4.59	1.64	4.85	0.78	4.66	0.93	2.52	0.36	2.22	0.33	3.28	1.4	0.31	1.16	0.34
H358	41.06	10.65	4.3	36.07	13286.4	324.71	116.2	48.04	54.83	138.1	10.63	325.43	26.15	129.4	22.36	0.13	142.45	14.88	33.05	4.31	18.93	4.64	1.68	4.99	0.79	4.72	0.95	2.55	0.36	2.25	0.34	3.34	1.47	1.3	1.58	0.43
H36	40.89	9.9	5.32	31.59	10051.9	245.41	164.24	42.9	59.91	78.76	19.27	348.08	23.08	132.25	28.89	0.18	204.21	19.36	40.41	4.92	20.09	4.38	1.51	4.49	0.71	4.2	0.86	2.34	0.34	2.11	0.33	3.33	1.85	1.8	2.79	0.71
H360	41.04	10.61	26.18	3.86	1418.87	7.19	-0.9	0.47	0.33	3.9	101.37	9.59	104.33	1051.5	212.09	0.3	453.08	117.91	243.49	28.54	110.25	23.1	4.03	22.11	3.7	22.62	4.58	12.81	1.93	12.64	1.89	27.07	14.14	18.16	16.97	3.84
H363	41.06	10.6	5.98	29.64	16316.5	303.44	62.36	43.51	50.12	55.04	12.35	333.94	32.55	167.82	30.19	0.15	188.83	20.14	45.27	5.86	25.75	6.2	2.18	6.54	1.04	6.14	1.23	3.31	0.46	2.82	0.44	4.39	2.16	1.44	2.16	0.58
H368	41.03	10.59	6.87	25.81	13691.7	186.81	20.94	32.18	16.03	57.81	18.77	369.95	37.85	210.59	47.41	0.15	284.81	30.03	64.2	8.12	34.08	7.61	2.52	7.65	1.19	6.94	1.38	3.73	0.53	3.29	0.51	5.21	3.02	1.92	3.33	0.82
H374	41.04	10.58	2.87	19.92	8245.68	210.72	66.01	26.1	27.23	93.31	6.01	465.73	13.67	65.38	14.72	0.02	119.89	10.08	21.94	2.81	12.17	2.8	1.11	2.87	0.45	2.65	0.53	1.42	0.2	1.29	0.19	1.82	1.07	0.7	1.04	0.13
H376	41.03	10.56	12.82	3.27	1758.44	1.57	-0.95	0.26	-0.24	3.64	76.77	69.61	87.7	738.24	146.79	0.24	801.71	81.19	174.3	20.25	78.83	16.79	4.09	15.85	2.67	16.48	3.37	9.52	1.43	9.44	1.39	19.28	9.89	7.43	11.78	2.54
H377	41.03	10.55	12.16	19.69	10215.4	19.93	-0.87	14.49	-0.11	37	71.28	259.94	74.36	476.26	103.35	0.2	1355.78	64.77	134.77	16.8	68.74	14.84	4.38	14.35	2.27	13.48	2.72	7.46	1.09	6.92	1.08	11.89	6.54	9.03	7.83	2.1
H381	41.01	10.56	3.52	26.96	10354.5	266.55	114.85	33.69	34.61	102.59	8.83	442.77	17.21	84.42	18.7	0.04	140.5	12.12	26.47	3.37	14.46	3.35	1.28	3.44	0.54	3.17	0.64	1.69	0.24	1.47	0.23	2.22	1.25	1.09	1.31	0.4
H385	41	10.53	5.34	26.23	12194.5	172.57	101.1	39.34	104.66	60.72	13.08	293.19	32.01	156.04	28.83	0.16	187.24	21.22	48.36	6.33	28.04	6.62	2.47	6.93	1.07	6.27	1.24	3.31	0.46	2.91	0.44	4.1	2.07	1.29	2.14	0.61
H387	40.97	10.54	6.18	32.27	17005.5	309.71	150.69	41.65	55.38	68.66	12.24	372.32	29.9	163.77	31.78	0.13	188.73	19.7	43.69	5.64	24.4	5.78	2.05	6	0.94	5.52	1.1	2.94	0.41	2.55	0.39	4.08	2.11	1.45	2.13	0.55
H398	41.04	10.52	7.21	26.62	15781.4	249.04	61.14	33.64	37.56	77.21	17.23	331.18	45.09	273.68	43.94	0.19	268.84	30.66	69.12	8.91	38.54	8.89	2.95	9.16	1.44	8.57	1.73	4.68	0.67	4.27	0.63	6.8	3.11	2.12	3.15	0.88
H399	41.04	10.52	5.86	30.08	20230.3	245.06	4.67	35.59	9.38	45.16	15.66	408.54	41.97	204.56	49.76	0.18	383	33.19	72.99	9.46	41.2	9.26	3.28	9.22	1.38	7.92	1.55	4.08	0.57	3.48	0.53	5.03	3.36	1.85	2.97	0.79
H402	41.1	10.61	9.97	20.27	12988.6	65.64	-0.92	21.71	-0.28	13.57	22.58	312.51	59.34	360.31	75.89	0.25	408.95	50.22	106	13.26	55.35	12.12	3.65	11.96	1.88	11.11	2.24	6.11	0.88	5.57	0.84	9.16	5.09	3.75	5.57	1.48
H43	40.95	10.06	4.59	33.92	13994	303.5	62.37	46.56	46.1	66.93	16.95	331.09	26.56	144.57	31.66	0.19	285.14	21.1	45.32	5.61	23.53	5.24	1.91	5.32	0.83	4.94	0.99	2.65	0.38	2.41	0.36	3.59	2.24	1.91	2.45	0.65
H46	40.87	10.07	15	17.56	9637.93	67.34	1.17	15.01	1.71	26.8	63.15	245.02	53.37	370.88	74.99	0.64	511.3	53.83	109.85	13.01	51.46	10.69	2.95	10.37	1.65	9.93	2.01	5.61	0.83	5.31	0.81	9.56	5.3	5.67	9.43	2.34
H47	40.86	10.07	20.14	4.87	2069.19	7.75	0.67	1.46	0.57	2.74	99.65	51.36	62.15	271.38	105.64	0.79	780.89	78.83	146.65	16.82	61.87	12.08	2.4	11.34	1.84	10.9	2.18	6	0.88	5.83	0.89	8.72	7.11	9.68	10.21	2.01
H48	40.84	10.06	6.45	29.27	13525.3	282.78	33.57	32.55	15.56	94.66	20.81	323.57	34.09	190.78	40.7	0.22	272.24	28.39	59.48	7.37	30.55	6.75	2.22	6.79	1.07	6.31	1.28	3.48	0.5	3.12	0.48	4.98	2.95	2.41	3.9	0.98
H50	40.82	10.06	22.61	5.53	2676.53	21.66	11.7	2.94	1.72	5.15	76.93	63.35	62.77	219.43	103.37	0.7	1232.68	57.5	109.37	13.54	53.24	11.3	3.42	11.7	1.96	12.03	2.45	6.76	0.98	6.48	1.07	7.53	6.93	6.33	5.72	1.83
H52	40.85	10.07	12.92	11.41	4333.99	7.08	0.14	3.74	0.95	7.3	80.99	160.33	61.99	488.84	94.38	0.61	679.79	63.46	126.14	14.65	55.64	11.18	2.89	10.65	1.76	10.81	2.24	6.42	0.98	6.34	0.99	12.15	6.27	6.59	11.39	3.09
H53	40.89	10.13	34.25	3.22	1755.71	2.1	0.07	0.44	0.42	3.33	110.97	12.57	116.66	766.94	150.16	1.41	436.14	96.81	191.75	22.61	86.59	18.26	3.2	18.2	3.14	19.66	4.13	11.83	1.78	11.53	1.71	20.31	10.58	11.42	16.64	4.73
H54	40.84	10.13	18.79	13.09	5128.54	48.03	5.95	8.98	8.32	21.52	40.75	250.92	43.34	280.92	77.13	0.47	887.15	48.79	94.38	11.19	42.96	8.84	3.84	8.34	1.34	8.02	1.61	4.44	0.65	4.3	0.67	7.38	4.66	4.78	6.46	1.36
H57	40.69	10.09	20.53	4.19	1272.99	1.49	-0.48	0.48	0.53	4.86	98.57	33.88	95.29	793.67	107.82	1.08	909.31	81.86	162.76	19.38	73.1	15.17	2.49	14.69	2.52	15.74	3.32	9.58	1.46	9.54	1.46	19.64	7.16	11.35	14.92	3.74
H59a	40.69	10.13	19.91	3.99	1795.46	2.42	0.15	0.12	0.34	2.36	90.31	31.24	78.9	834.76	124.03	0.35	658.78	81.53	174.84	19.46	74.14	15.24	2.96	14.38	2.44	15.09	3.12	8.96	1.37	9.16	1.42	20.05	8.2	9.75	14.34	1.1
H59b	40.69	10.13	16.85	3.31	1596.64	2.62	-0.85	0.15	0.01	0.22	86.96	31.69	79.93	817.98	122.16	0.4	666.46	86.76	187.26	20.85	78.87	16.17	3.14	15.29	2.62	16.22	3.36	9.61	1.47	9.72	1.48	21.01	8.54	10.69	15.23	1.18
H9	40.55	9.98	4.68	34.91	10741.3	290.53	269.11	44.04	93.83	94.34	10.38	319.44	22.93	110.82	22.2	0.03	168.61	15.54	34.07	4.35	18.71	4.35	1.58	4.51	0.71	4.24	0.86	2.3	0.33	2.02	0.31	2.95	1.54	1.06	1.59	0.39
RV 165	37.574	5.964	6.355	23.3	11120	254.1	122.2	32.04	60.71	51.48	43.53	563.3	25.75	146.5	55.94	0.355	558.3	36.99	68.31	7.598	28.97	5.532	1.79	5.16	0.793	4.588	0.924	2.543	0.37	2.37	0.362	3.556	3.476	3.283	5.697	1.162
RV 197	37.936	6.709	6.411	64.29	17280	310.9	90.16	45.4	49.33	39.14	26.63	920.7	25.56	86.04	30.41	0.131	501.3	25.73	52.14	6.553	27.89	5.77	2.28	5.484	0.77	4.192	0.799	2.004	0.266	1.652	0.249	2.193	1.964	1.334	3.08	0.353
RV 351	39.18	8.05	4.241	36.03	15450	370.9	182.1	50.58	60.5	90.89	8.364	466.8	19.91	115.2	21.96	0.073	183.2	16.29	35.47	4.655	19.99	4.458	1.618	4.356	0.659	3.758	0.716	1.891	0.261	1.623	0.243	2.902	1.406	1.258	1.433	0.425
RV 73	38.905	7.874	7.23	27.82	15270	302.5	249.9	48.99	81.33	36.2	13.79	495.3	27.19	172.2	35.12	0.047	328.5	28.56	58.32	7.477	30.71	6.231	1.999	5.837	0.871	4.976	0.982	2.645	0.375	2.377	0.359	4.24	2.302	2.858	2.807	0.643
H146	41.672	11.3074	6.326	33.96	18290	378.8	47.69	44.3	38.32	204.5	15.82	378.3	34.53	207.1	33.98	0.167	205	24.67	55.5	7.218	31.11	7.003	2.395	7.068	1.088	6.363	1.258	3.356	0.476	3.021	0.45	5.021	2.101	1.803	2.291	0.669
H139	41.6809	11.3003	16.97	16.42	5959	5.066	0.047	4.846	0.226	17.62	54.14	279.6	60.89	435.5	60.92	0.596	493	54.67	117.1	13.97	55.3	11.67	3.612	11.1	1.79	10.57	2.135	5.964	0.874	5.685	0.876	10.8	3.766	4.984	7.585	2.054
H164	41.66	11.23	17.16	10.09	2148	2.12	0.283	0.203	0.179	5.351	76.8	144.3	92.33	911.6	95.99	0.831	701.8	78.86	161.6	19.91	77.95	16.33	4.123	15.46	2.601	15.64	3.228	9.215	1.382	9.218	1.432	21.32	5.324	7.451	10.53	2.918
H153	41.57	11.28	12.73	2.667	1074	2.476	0.289	0.258	0.503	4.575	92.92	62.61	102	486.2	107.2	0.568	778.6	89.96	180.8	22.07	84.73	17.55	3.144	16.52	2.798	17.03	3.502	9.899	1.482	9.611	1.445	14.74	6.297	5.923	11.94	3.345
H244	41.61	11.31	7.329	28.75	16470	249.8	51.82	30.48	15.51	33.6	25.79	337.3	48.47	271.5	46.35	0.182	283.4	35.81	80.16	10.2	43.03	9.656	3.145	9.57	1.498	8.67	1.728	4.71	0.66	4.215	0.634	6.653	2.968	5.696	3.315	0.897
H178	41.63	11.27	9.191	3.254	1117	1.424	0.071	0.099	0.059	4.798	91.37	75.6	96.67	478.9	104.6	0.534	787.8	90.09	177.1	21.56	83.01	16.87	3.353	15.84	2.678	16.12	3.285	9.264	1.373	8.825	1.331	14.38	5.956	7.241	11.15	2.735
H137	41.65	11.28	8.059	25.61	15920	223	1.298	28.65	3.911	50.92	34.55	329.8	50.56	334.7	50.56	0.373	338.4	41.45	90.92	11.26	46.44	10.12	3.129	9.918	1.542	9.03	1.807	4.909	0.702	4.477	0.673	7.966	3.234	3.882	4.714	1.311
H107	41.62	11.33	19.4	3.821	1148	1.725	0.067	0.304	0.1	7.387	87.26	74.47	95.79	496.4	101.8	0.919	742.2	89.12	179.5	21.77	83.46	17.01	3.093	15.78	2.66	16.07	3.304	9.325	1.394	9.129	1.367	14.67	5.107	8.529	11.67	3.149
H208	41.64	11.29	5.723	34.61	14670	326.1	162.4	46.2	94.08	154.2	13.76	353	28.75	160.7	26	0.155	165.2	19.12	42.69	5.616	24.1	5.578	1.908	5.605	0.89	5.217	1.03	2.762	0.392	2.493	0.373	3.957	1.662	1.446	1.74	0.504
S163	41.18	11.87	6.755	55.04	20250	410.4	211	49.36	68.85	145.9	9.091	316	49.57	237	25.82	0.115	193.9	20.72	49.24	6.752	30.62	7.576	2.675	8.138	1.308	7.762	1.582	4.291	0.612	3.94	0.596	5.678	1.645	1.758	1.217	0.351
S144	41.0671	11.8482	5.444	44.91	16020	354.4	277.6	48.63	85.48	129.4	6.719	337.2	36.15	250.2	23.63	0.063	151.8	18.11	42.82	5.892	26.52	6.38	2.245	6.685	1.052	6.24	1.261	3.404	0.483	3.047	0.461	5.722	1.437	1.179	0.854	0.227
S119	41.0051	11.938	9.141	71.3	20780	459.7	211.8	57.61	99.55	129.5	9.948	409.7	45.85	195.2	22.13	0.084	165	16.5	39.35	5.588	25.91	6.726	2.373	7.39	1.194	7.228	1.472	4.027	0.578	3.695	0.57	4.735	1.387	1.207	1.071	0.236
C329	41.0893	12.5908	4.239	27.23	11880	279.8	35.35	33.51	21.6	26.17	6.321	471.2	21.86	126.3	14.93	0.056	191.6	13.39	30.04	4.038	17.79	4.208	1.556	4.401	0.689	4.044	0.803	2.144	0.301	1.89	0.283	3.107	0.938	1.32	0.898	0.288
C350	41.2142	12.4867	7.45	11.3	4440	28.3	0.812	4.586	0.682	7.623	155.2	158.4	69.46	375	61.87	1.884	1355	77.09	152.2	18.28	69.58	13.65	2.893	12.25	1.958	11.52	2.282	6.377	0.934	6.041	0.918	10.54	3.785	11.85	13.14	3.445
C380	41.2719	12.5163	6.472	41.58	16700	137.6	0.2	20.01	0.448	11.5	62.19	484.9	76.67	400.2	47.02	0.831	605.4	53.91	122.1	15.49	66.6	14.86	4.45	14.82	2.243	12.79	2.49	6.624	0.922	5.732	0.853	9.656	2.928	5.187	5.479	1.212
C382	41.2706	12.5259	6.069	32.81	18760	408	76.48	47.84	30.85	110.4	9.697	412.5	32.28	200.9	25.97	0.081	270.9	21.35	47.97	6.384	28	6.573	2.204	6.69	1.026	5.948	1.169	3.087	0.427	2.641	0.392	4.937	1.658	1.699	1.942	0.516
C476	41.5894	12.6423	3.527	34.25	15980	318.8	230.9	50.38	150.4	102.3	11.72	424.2	29.78	185.5	33.53	0.062	185	23.48	52.54	6.765	28.44	6.343	2.158	6.3	0.972	5.563	1.081	2.931	0.409	2.536	0.364	4.381	1.893	1.792	2.081	0.64
C478	41.6165	12.6599	5.311	33.38	22320	410.4	31.54	48.04	41.98	178.3	16.02	458.4	33.86	262.3	42.01	0.087	202.2	29.41	66.47	8.502	35.75	7.96	2.658	7.728	1.167	6.584	1.241	3.258	0.457	2.763	0.395	6.195	2.129	1.484	2.936	0.693
S49	40.388	12.6557	7.743	22.24	19970	304.2	7.013	35.36	10.48	31.65	39.49	421.4	45.74	319.1	60.79	0.349	476.4	44.78	96.36	11.84	48.19	9.906	3.219	9.338	1.426	8.171	1.603	4.365	0.622	3.938	0.598	7.099	3.783	3.358	4.096	1.149
G482	40.5658	12.7258	14.94	34.76	7814	2.04	0.071	1.525	0.226	7.733	80.34	262.8	94.14	535.4	80.08	0.745	814.8	66.22	140.5	17.88	74.57	16.09	6.717	15.67	2.528	15.07	3.056	8.496	1.232	8.034	1.233	12.87	4.639	5.707	7.27	1.639
D51	40.8129	13.0546	12.32	19.62	4358	3.883	0.757	3.034	0.427	7.175	107.1	308	109.3	936.5	86.06	1.031	831	103	194.4	23.25	88.65	17.84	5.089	16.48	2.661	15.71	3.157	8.919	1.332	8.713	1.348	20.95	5.018	6.597	12.91	2.46
C156	40.9127	13.1086	12.64	56.17	19390	345.6	4.137	39.51	16.87	95.24	55.68	492.2	66.63	376.9	60.38	0.659	361.2	54.65	114	13.47	53.48	11.16	3.33	10.6	1.626	9.318	1.821	4.909	0.693	4.425	0.672	9.166	3.764	2.655	9.928	1.565
C127	40.8564	13.1011	18.29	15.12	3928	10.44	0.295	2.933	0.622	5.651	152.4	128.8	68.89	775.6	107.8	0.733	1218	93.75	189.8	21.34	76.74	14.37	2.634	12.31	2.042	12	2.398	6.666	1.008	6.563	0.993	19.42	5.561	5.839	16.73	4.293
F116	41.0451	13.2675	21.92	4.236	1909	2.974	-0.815	1.438	-0.009	5.647	103.8	73.89	84.93	642.3	109	1.105	614.7	84.4	162.6	18.66	67.94	13.74	2.364	12.81	2.258	14.01	2.942	8.645	1.345	8.803	1.311	16.71	6.668	6.469	16.9	4.308
D158	41.0821	13.2474	9.037	26.3	18410	121.6	-0.695	25.23	0.706	20.21	20.66	306.2	71.16	289.8	53.72	0.214	273.3	45.95	106.3	13.71	60	13.86	4.601	14.59	2.256	12.91	2.55	6.803	0.952	5.803	0.843	7	3.209	1.882	3.846	1.061
F139	41.0254	13.3008	9.013	41.54	15690	350.3	3.762	40.01	13.44	76.14	31.21	279.4	47.32	255.6	45.05	0.389	361.1	33.05	69.67	8.677	36.03	8.141	2.637	8.378	1.346	8.114	1.654	4.582	0.658	4.249	0.654	6.085	2.862	2.119	3.889	1.154
G538	40.1244	12.3519	7.143	51.57	13210	303	523	50.83	184.6	59.36	19.16	395.3	29.52	171.5	32.63	0.061	271.1	22.46	47.43	6.015	25.15	5.526	1.853	5.567	0.856	5.033	1	2.69	0.383	2.414	0.369	4.018	1.948	1.673	1.875	0.337
S5	40.3644	12.3918	39.72	10.11	2048	1.552	0.253	0.129	0.134	1.817	279.6	13.5	150.8	1525	288.4	0.196	70.07	160.6	312.8	37.48	137.9	26.81	3.549	24.21	4.183	25.75	5.344	15.55	2.358	15.45	2.358	36.35	18.1	17.07	18.8	2.257
S202	40.8532	11.9863	2.784	19.78	13420	308.6	323.4	56.23	149.2	107.1	2.697	248.6	26.72	125.5	17	0.02	94.18	12.03	28.94	4.084	18.93	4.684	1.729	5.123	0.82	4.932	0.998	2.704	0.385	2.415	0.362	3.112	1.086	0.912	0.484	0.168
S203	40.8525	11.9821	3.434	37.75	6960	293.9	69.96	58.47	109.7	109.7	1.023	168.3	21.57	38.62	2.428	0.01	22.74	2.509	6.877	1.162	6.162	2.137	0.885	2.962	0.531	3.518	0.765	2.2	0.32	2.1	0.325	1.237	0.175	0.294	0.124	0.039

## Sheet: RadiogenicData
Sample	Longitude	Latitude	Pb64	Pb74	Pb84	delta74	delta84	Nd143_144	Sr86_87
ABEK	39.51	8.64
WE15	39.5	8.64
WE16	39.55	8.66
WE2	39.51	8.7	18.9926	15.61	39.0509	6.02022	46.1847	0.5129	0.7042
WE3	39.54	8.69	18.8183	15.6073	38.9857	7.63963	60.7375
WE5ab	39.54	8.68
WP103	39.53	8.65	18.6407	15.6121	38.9348	10.0448	77.1194
WP104	39.54	8.64
WP106	39.54	8.64
WP108	39.54	8.63
WP109	39.54	8.63	18.4712	15.6098	38.7893	11.6522	83.0619
WP11	39.47	8.61
WP110	39.55	8.63	18.4757	15.6089	38.7935	11.5134	82.9379
WP111	39.47	8.61
WP113a	39.48	8.6
WP113b	39.48	8.6
WP114f	39.48	8.6
WP114L	39.48	8.6
WP115bb	39.47	8.6
WP115bs	39.47	8.6
WP115yp	39.47	8.6
WP116	39.48	8.61	18.7135	15.6069	38.8977	8.73566	64.6078	0.5128	0.7042
WP118	39.45	8.64
WP119	39.45	8.64
WP120	39.46	8.67
WP136	39.46	8.5
WP141	39.46	8.5
WP179	39.5	8.58
WP181	39.5	8.58
WP182	39.5	8.58	18.6409	15.6068	38.855	9.51264	69.1152
WP183	39.5	8.58
WP184	39.5	8.59	18.4898	15.6097	38.8068	11.4406	82.5632	0.5128	0.7043
WP31	39.54	8.67
WP44	39.54	8.66	18.653	15.6121	38.9417	9.91148	76.3223	0.5128	0.7042
WP45	39.51	8.66
WP55	39.49	8.67	18.518	15.6074	38.7941	10.9049	77.8838
WP62	39.51	8.64
WP64	39.52	8.64	18.4759	15.6087	38.7937	11.4912	82.9337	0.5128	0.7045
WP66	39.52	8.64	18.4629	15.6093	38.7816	11.6922	83.2954
WP68	39.51	8.64
WP78	39.51	8.6
WP80	39.51	8.61	18.4718	15.6025	38.7692	10.9157	80.9794	0.5128	0.7043
WP82	39.5	8.6
WP84	39.48	8.61	18.4758	15.6074	38.7848	11.3623	82.0558	0.5128	0.7043
WP85	39.47	8.64	18.6945	15.5999	38.8433	8.24162	61.465	0.5128	0.7046
WP87	39.6	8.58	18.5673	15.6069	38.8116	10.3205	73.6734	0.5128	0.7042
WP89	39.58	8.56	18.8307	15.6083	38.9743	7.60521	58.0984	0.5128	0.706
WP90	39.56	8.52	18.8128	15.6114	38.9809	8.10925	60.9225		0.7042
WP91	39.54	8.5	18.8766	15.6106	39.0049	7.33766	55.6091	0.5129	0.7042
WP92	39.53	8.49	18.6447	15.6062	38.8	9.41145	63.1558		0.7047
WP93	39.48	8.48	18.8031	15.611	38.9747	8.1744	61.4752	0.5128	0.7042
WP96	39.53	8.65	18.9483	15.6168	39.0543	7.18043	51.8805
H12	40.62	10.07						0.51291	0.705673
H13	40.64	10.11						0.512925	0.703716
H14	40.64	10.13						0.512909	0.705314
H15	40.66	10.18						0.512936	0.703502
H17	40.68	10.17	18.7481	15.5849	38.9147	6.15515	62.1189
H18A	40.69	10.17						0.512916	0.704453
H18B	40.69	10.17
H23	40.73	10.05						0.512941	0.703416
H24	40.78	9.97	18.9463	15.5935	39.0187	4.86996	48.5677	0.512926	0.703562
H25	40.87	9.94	19.1501	15.6049	39.143	3.80695	36.358	0.512935	0.703631
H29	40.9	9.9	18.9846	15.5771	38.9579	2.81524	37.8504	0.51297	0.703417
H32a	40.9	9.9	19.169	15.6053	39.1582	3.63785	35.5957	0.512933	0.703645
H32b	40.9	9.9						0.512934	0.70364
H345	41.02	10.67						0.51296
H35	40.9	9.9
H350	41.02	10.67						0.512948	0.703519
H352	41.04	10.67	19.1425	15.6001	39.0877	3.40666	31.7427		0.703453
H354	41.04	10.67						0.512954	0.70346
H355	41.05	10.67	18.9568	15.5886	38.9032	4.27215	35.7457	0.512969	0.703362
H358	41.06	10.65						0.512971	0.703404
H36	40.89	9.9	19.038	15.6019	39.0686	4.71649	42.4683	0.512935	0.703406
H360	41.04	10.61
H363	41.06	10.6						0.512969
H368	41.03	10.59	19.1783	15.6015	39.1038	3.15274	29.02	0.512952	0.703469
H374	41.04	10.58						0.51295	0.7035
H376	41.03	10.56						0.51295	0.703666
H377	41.03	10.55						0.51295	0.703505
H381	41.01	10.56						0.512954	0.703528
H385	41	10.53	18.9795	15.5683	38.8865	1.98921	31.3307	0.51297	0.70344
H387	40.97	10.54	19.0334	15.5755	38.8981	2.13153	25.9735	0.512973	0.703352
H398	41.04	10.52	18.8049	15.5158	38.6642	-1.36652	30.2008	0.512965	0.703421
H399	41.04	10.52						0.512947	0.703648
H402	41.1	10.61						0.512947	0.703504
H43	40.95	10.06	18.9917	15.5717	38.9611	2.19697	37.3128	0.512933	0.703652
H46	40.87	10.07						0.512932	0.703631
H47	40.86	10.07						0.51293	0.703636
H48	40.84	10.06						0.512933	0.703527
H50	40.82	10.06						0.512922	0.703623
H52	40.85	10.07						0.512936	0.703575
H53	40.89	10.13
H54	40.84	10.13						0.512928	0.703668
H57	40.69	10.09						0.512912	0.704414
H59a	40.69	10.13	18.8254	15.5859	38.9404	5.42368	55.3525	0.512924	0.706168
H59b	40.69	10.13
H9	40.55	9.98						0.512939	0.703534
RV 165	37.574	5.964	18.8939	15.6168	38.9292	7.77177	45.9484	0.512827	0.703723
RV 197	37.936	6.709	19.0969	15.6172	39.1933	5.6141	47.8145	0.512841	0.703741
RV 351	39.18	8.05	18.9907	15.5992	38.9468	4.95781	36.0079	0.512913	0.703912
RV 73	38.905	7.874	18.2118	15.5512	38.2474	8.60748	60.2278	0.512818	0.703953
H146	41.672	11.3074	18.9749	15.6015	38.9837	5.36617	41.6054	0.512963	0.703406
H139	41.6809	11.3003	18.7978	15.5636	38.8238	3.49475	47.034	0.512956	0.703377
H164	41.66	11.23	18.7828	15.5621	38.8143	3.50488	47.8921	0.512969	0.703637
H153	41.57	11.28	18.804	15.5761	38.844	4.67174	48.2919	0.512961	0.703504
H244	41.61	11.31	18.8651	15.5585	38.8357	2.25201	40.0762	0.512963	0.703352
H178	41.63	11.27	18.8043	15.5857	38.8756	5.63128	51.4226	0.51296	0.703482
H137	41.65	11.28	18.8976	15.5953	38.9329	5.58307	45.8671	0.512962	0.703375
H107	41.62	11.33	18.8259	15.5969	38.9023	6.51907	51.479	0.51296	0.703471
H208	41.64	11.29	18.967	15.5784	38.9439	3.13772	38.58	0.512956	0.703366
S163	41.18	11.87	18.4449	15.5619	38.547	7.1437	62.0169	0.512893	0.703845
S144	41.0671	11.8482	18.5246	15.5641	38.5859	6.50571	56.2677	0.512898	0.703708
S119	41.0051	11.938	18.482	15.5606	38.5485	6.61033	57.675	0.512909	0.703634
C329	41.0893	12.5908	18.2276	15.5609	38.2127	9.40536	54.8492	0.512835	0.704016
C350	41.2142	12.4867	18.5106	15.5774	38.4726	7.98463	46.6267		0.704647
C380	41.2719	12.5163	18.2603	15.5577	38.2891	8.72691	58.5463	0.512827	0.704056
C382	41.2706	12.5259	18.4964	15.5664	38.5705	7.03725	58.1313	0.512863	0.704206
C476	41.5894	12.6423	19.0701	15.5788	39.0703	2.06012	38.7549	0.512919	0.703579
C478	41.6165	12.6599	19.0567	15.5838	39.1243	2.70537	45.775	0.512895	0.703699
S49	40.388	12.6557	18.8762	15.6009	38.9834	6.36854	53.5172	0.512862	0.703799
G482	40.5658	12.7258	18.5733	15.5611	38.5568	5.67198	47.474	0.512911	0.703724
D51	40.8129	13.0546	18.8138	15.5539	38.7559	2.34513	38.3103	0.51292	0.703938
C156	40.9127	13.1086	19.0001	15.5774	39.0335	2.67599	43.5364	0.512907	0.703725
C127	40.8564	13.1011	18.9635	15.5442	38.9552	-0.240033	40.1357	0.512897	0.703921
F116	41.0451	13.2675	19.1037	15.5792	39.0046	1.73589	28.1227	0.512942	0.703825
D158	41.0821	13.2474	19.1223	15.5877	39.0277	2.38427	28.1839	0.512958	0.703406
F139	41.0254	13.3008	19.1231	15.5825	39.0142	1.8538	26.739	0.512949	0.703544
G538	40.1244	12.3519	18.8218	15.572	38.6401	4.06712	25.7506	0.512912	0.70361
S5	40.3644	12.3918	18.8724	15.59	38.8429	5.32379	39.9174	0.512883
S202	40.8532	11.9863	18.4575	15.5437	38.5069	5.18984	56.4824	0.512919	0.703692
S203	40.8525	11.9821	18.2352	15.6517	38.4672	18.4037	79.3857	0.512943	0.703803

## Sheet: ReferencesFull
Reference List
GeoROC Code (if approriate) Found in the brackets after sample ID	Full Reference
[7690]	Barrat, J. A., Joron, J. L., Taylor, R. N., Fourcade, S., Nesbitt, R. W., & Jahn, B. M. (2003). Geochemistry of basalts from Manda Hararo, Ethiopia: LREE-depleted basalts in Central Afar. Lithos, 69(1-2), 1-13.
[14104]	Daoud, M. A., Maury, R. C., Barrat, J. A., Taylor, R. N., Le Gall, B., Guillou, H., ... & Rolet, J. (2010). A LREE-depleted component in the Afar plume: Further evidence from Quaternary Djibouti basalts. Lithos, 114(3-4), 327-336. https://doi.org/10.1016/j.lithos.2009.09.008
[2852]	Deniel, C., Vidal, P., Coulon, C., Vellutini, P. J., & Piguet, P. (1994). Temporal evolution of mantle sources during continental rifting: the volcanism of Djibouti (Afar). Journal of Geophysical Research: Solid Earth, 99(B2), 2853-2869.
NA	DIGIS Team: GEOROC Compilation: Rift Volcanics (2021). https://doi.org/10.25625/KAIVCT
[9751]	DUFFIELD W. A., BULLEN T. D., CLYNNE M. A., FOURNIER R. O., JANIK C. J., LANPHERE M. A., LOWENSTERN J. B., SMITH J. G., WOLDEGIORGIS L, KAHSAI G., WELDEMARIAM K., TESFAI T.: GEOTHERMAL POTENTIAL OF THE ALID VOLCANIC CENTER, DANAKIL DEPRESSION, ERITREA U. S. GEOL. SURV. OPEN FILE REPT. 97-291 [1997] 1-62
[21997]	Ferguson, D. J., Maclennan, J., Bastow, I. D., Pyle, D. M., Jones, S. M., Keir, D., ... & Yirgu, G. (2013). Melting during late-stage rifting in Afar is hot and deep. Nature, 499(7456), 70-73. https://doi.org/10.1038/nature12292
[10544]	Furman, T., Bryce, J., Rooney, T., Hanan, B., Yirgu, G., & Ayalew, D. (2006). Heads and tails: 30 million years of the Afar plume. Geological Society, London, Special Publications, 259(1), 95-119. https://doi.org/10.1144/GSL.SP.2006.259.01.09
[18206]	Giordano, F., D'Antonio, M., Civetta, L., Tonarini, S., Orsi, G., Ayalew, D., ... & Isaia, R. (2014). Genesis and evolution of mafic and felsic magmas at Quaternary volcanoes within the Main Ethiopian Rift: Insights from Gedemsa and Fanta'Ale complexes. Lithos, 188, 130-144. https://doi.org/10.1016/j.lithos.2013.08.008
[20224]	Hagos, M., Koeberl, C., & de Vries, B. V. W. (2016). The Quaternary volcanic rocks of the northern Afar Depression (northern Ethiopia): Perspectives on petrology, geochemistry, and tectonics. Journal of African Earth Sciences, 117, 29-47. https://doi.org/10.1016/j.jafrearsci.2015.11.022
[2853]	Hart, W. K., WoldeGabriel, G., Walter, R. C., & Mertzman, S. A. (1989). Basaltic volcanism in Ethiopia: constraints on continental rifting and mantle interactions. Journal of Geophysical Research: Solid Earth, 94(B6), 7731-7748.
[21950]	Hutchison, W., Mather, T. A., Pyle, D. M., Boyce, A. J., Gleeson, M. L., Yirgu, G., ... & Finch, A. A. (2018). The evolution of magma during continental rifting: New constraints from the isotopic and trace element signatures of silicic magmas from Ethiopian volcanoes. Earth and Planetary Science Letters, 489, 203-218. https://doi.org/10.1016/j.epsl.2018.02.027
[20042]	Rapprich, V., Žáček, V., Verner, K., Erban, V., Goslar, T., Bekele, Y., ... & Hejtmánková, P. (2016). Wendo Koshe Pumice: The latest Holocene silicic explosive eruption product of the Corbetti volcanic system (southern Ethiopia). Journal of Volcanology and Geothermal Research, 310, 159-171.
[15821]	Rooney, T. O., Hanan, B. B., Graham, D. W., Furman, T., Blichert-Toft, J., & Schilling, J. G. (2012). Upper mantle pollution during Afar plume–continental rift interaction. Journal of Petrology, 53(2), 365-389. https://doi.org/10.1093/petrology/egr065
[8669]	Rooney, T. O., Furman, T., Yirgu, G., & Ayalew, D. (2005). Structure of the Ethiopian lithosphere: Xenolith evidence in the Main Ethiopian Rift. Geochimica et Cosmochimica Acta, 69(15), 3889-3910.
NA	Schilling, J. G., Kingsley, R. H., Hanan, B. B., & McCully, B. L. (1992). Nd‐Sr‐Pb isotopic variations along the Gulf of Aden: Evidence for Afar mantle plume‐continental lithosphere interaction. Journal of Geophysical Research: Solid Earth, 97(B7), 10927-10966. https://doi.org/10.1029/92JB00415
NA	Watts, E. J., Gernon, T. M., Taylor, R. N., Keir, D., & Pagli, C. (2023). Magmatic evolution during proto-oceanic rifting at Alu, Dalafilla and Borale Volcanoes (Afar) determined by trace element and Sr-Nd-Pb isotope geochemistry. Lithos, 456, 107311. https://doi.org/10.1016/j.lithos.2023.107311
